# Supplementary material for: Phylogeny and biogeography of Asthenopodinae with a revision of Asthenopus, reinstatement of Asthenopodes, and the description of the new genera Hubbardipes and Priasthenopus (Ephemeroptera, Polymitarcyidae)
Source: Zookeys. 2015 Jan 28;(478):45–128. doi: 10.3897/zookeys.478.8057 (PMC4319052; doi:10.3897/zookeys.478.8057)
Supplement: XML Treatment for Hubbardipes crenulatus [file zookeys.478.8057-treatment2.xml]

<!DOCTYPE tp:taxon-treatment
  PUBLIC "-//TaxonX//DTD Taxonomic Treatment Publishing DTD v0 20100105//EN" "tax-treatment-NSO.dtd">
<tp:taxon-treatment xmlns:tp="http://www.plazi.org/taxpub"><tp:treatment-meta><kwd-group><label>Taxon classification</label><kwd><named-content content-type="kingdom">Animalia</named-content></kwd><kwd><named-content content-type="order">Ephemeroptera</named-content></kwd><kwd><named-content content-type="family">Polymitarcyidae</named-content></kwd></kwd-group><mixed-citation publication-type="journal"><person-group><name><surname>Molineri</surname><given-names>Carlos</given-names></name><name><surname>Salles</surname><given-names>Frederico F.</given-names></name><name><surname>Peters</surname><given-names>Janice G.</given-names></name></person-group><article-title>Phylogeny and biogeography of <tp:taxon-name><tp:taxon-name-part taxon-name-part-type="subfamily">Asthenopodinae</tp:taxon-name-part></tp:taxon-name> with a revision of <italic><tp:taxon-name><tp:taxon-name-part taxon-name-part-type="genus">Asthenopus</tp:taxon-name-part></tp:taxon-name></italic>, reinstatement of <italic><tp:taxon-name><tp:taxon-name-part taxon-name-part-type="genus">Asthenopodes</tp:taxon-name-part></tp:taxon-name></italic>, and the description of the new genera <italic><tp:taxon-name><tp:taxon-name-part taxon-name-part-type="genus">Hubbardipes</tp:taxon-name-part></tp:taxon-name></italic> and <italic><tp:taxon-name><tp:taxon-name-part taxon-name-part-type="genus">Priasthenopus</tp:taxon-name-part></tp:taxon-name></italic> (<tp:taxon-name><tp:taxon-name-part taxon-name-part-type="order">Ephemeroptera</tp:taxon-name-part></tp:taxon-name>, <tp:taxon-name><tp:taxon-name-part taxon-name-part-type="family">Polymitarcyidae</tp:taxon-name-part></tp:taxon-name>)</article-title><source>Zookeys</source><day>28</day><month>1</month><year>2015</year><volume>2015</volume><issue>478</issue><fpage>45</fpage><lpage>128</lpage><pub-id pub-id-type="doi">10.3897/zookeys.478.8057</pub-id></mixed-citation></tp:treatment-meta><tp:nomenclature><tp:taxon-name>
                        <tp:taxon-name-part taxon-name-part-type="genus">Hubbardipes</tp:taxon-name-part>
                        <tp:taxon-name-part taxon-name-part-type="species">crenulatus</tp:taxon-name-part>
                    </tp:taxon-name><tp:taxon-authority>(Molineri, Cruz &amp; Emmerich)</tp:taxon-authority><tp:taxon-status xmlns:xlink="http://www.w3.org/1999/xlink" xlink:type="simple">comb. n.</tp:taxon-status><tp:nomenclature-citation-list><tp:nomenclature-citation><tp:taxon-name><tp:taxon-name-part taxon-name-part-type="genus">Asthenopus</tp:taxon-name-part> <tp:taxon-name-part taxon-name-part-type="species">crenulatus</tp:taxon-name-part></tp:taxon-name><comment> Molineri, Cruz &amp; Emmerich, 2011: 34.</comment></tp:nomenclature-citation></tp:nomenclature-citation-list></tp:nomenclature><tp:treatment-sec sec-type="Material"><title>Material.</title><p>Listed in <xref ref-type="bibr" rid="B47">Molineri et al. (2011)</xref>, from Brazil (Amazonas, Presidente Figueiredo) and Colombia (Amazonas, Leticia, Reserva Natural Palmarí). Additional material: 2 male subimagos and 3 nymphs from BRAZIL: Amazonas, Tefé, São João do Catuaí, Igarapé Jutaí (A07), <named-content xmlns:xlink="http://www.w3.org/1999/xlink" content-type="dwc:verbatimCoordinates" xlink:type="simple">S 3°41'52.8" - W 64°9'18"</named-content>, 12.ix.2003, luz UV1, 067 FCM (CZNC); 7 nymphs from COLOMBIA, Dpto. Amazonas, rio Yavari junction Orejon, <named-content xmlns:xlink="http://www.w3.org/1999/xlink" content-type="dwc:verbatimCoordinates" xlink:type="simple">S 4°7'12" - W 69°55'43"</named-content>, E. Domínguez &amp; N. Torres col. (IBN).</p></tp:treatment-sec><tp:treatment-sec sec-type="Diagnosis"><title>Diagnosis.</title><p><italic><tp:taxon-name><tp:taxon-name-part taxon-name-part-type="genus">Hubbardipes</tp:taxon-name-part> <tp:taxon-name-part taxon-name-part-type="species">crenulatus</tp:taxon-name-part></tp:taxon-name></italic> (Molineri et al., 2011) comb. n. is known from adults of both sexes, eggs and nymphs, and for the moment it is the only known species in the genus. The characters useful to distinguish it from other <tp:taxon-name><tp:taxon-name-part taxon-name-part-type="subfamily">Asthenopodinae</tp:taxon-name-part></tp:taxon-name> are listed in the generic diagnosis.</p><p>Nymphs (Fig. <xref ref-type="fig" rid="F4">4A</xref>). Length (mm): body, 11.0–14.5; cerci, 4.5–5.5; terminal filament, 6.0. General coloration whitish light brown. Head with a gray band between lateral ocelli and fine netting pattern on occiput (Fig. <xref ref-type="fig" rid="F5">5A</xref>). Antennae: scape bare, long and slender, pedicel shorter with many dorsal setae, flagellum bare with numerous <!--PageBreak-->annuli increasing in length distally. Thorax. Pronotum shaded black on anterior ring and more slightly shaded witn brownish-gray on posterior ring except on a pair of submedian longitudinal pale lines. Meso- and metanotum shaded widely with gray, with dark gray wingbuds, developing veins paler (Fig. <xref ref-type="fig" rid="F5">5E</xref>). Legs (Fig. <xref ref-type="fig" rid="F6">6</xref>). All coxae and trochanters shaded with gray, femur I shaded with gray, remaining segments and legs II and III whitish-yellow; foretarsal claw with ca. 20 denticles increasing in size distally. Abdomen. Terga more or less uniformly shaded brownish-gray, except on pale transverse dashes laterally, and pale subcircular submedian marks; tergum X with two submedian pale bands; sterna paler than terga, shaded with gray very slightly, somewhat darker on sterna IX–X. Gill I dark gray, gills II–VII brownish gray, ventral portion paler than dorsal portion. Caudal filaments whitish.</p></tp:treatment-sec><tp:treatment-sec sec-type="Distribution"><title>Distribution.</title><p>Amazonas river, from Leticia (Colombia) to Manaus (Brazil).</p></tp:treatment-sec><tp:treatment-sec sec-type="Discussion"><title>Discussion.</title><!--PageBreak--><p><italic><tp:taxon-name><tp:taxon-name-part taxon-name-part-type="genus">Hubbardipes</tp:taxon-name-part> <tp:taxon-name-part taxon-name-part-type="species">crenulatus</tp:taxon-name-part></tp:taxon-name></italic> (Molineri et al., 2011) comb. n. was recently described from male and female adults in the genus <italic><tp:taxon-name><tp:taxon-name-part taxon-name-part-type="genus">Asthenopus</tp:taxon-name-part></tp:taxon-name></italic>, with the knowledge of the nymphs and based on the results of the phylogenetic analysis, it became evident that this species pertain to a distinct group, that we propose here as a new genus.</p></tp:treatment-sec><tp:treatment-sec><!--Section generated to contain objects referenced in tp:taxon-treatment.--><fig id="F4" position="float" orientation="portrait"><label>Figure 4.</label><caption><p><tp:taxon-name><tp:taxon-name-part taxon-name-part-type="subfamily">Asthenopodinae</tp:taxon-name-part></tp:taxon-name> nymphs: <bold>A</bold> <italic><tp:taxon-name><tp:taxon-name-part taxon-name-part-type="genus">Hubbardipes</tp:taxon-name-part> <tp:taxon-name-part taxon-name-part-type="species">crenulatus</tp:taxon-name-part></tp:taxon-name></italic> <bold>B</bold> <italic><tp:taxon-name><tp:taxon-name-part taxon-name-part-type="genus">Asthenopodes</tp:taxon-name-part> <tp:taxon-name-part taxon-name-part-type="species">chumuco</tp:taxon-name-part></tp:taxon-name></italic> <bold>C</bold> <italic><tp:taxon-name><tp:taxon-name-part taxon-name-part-type="genus">Asthenopus</tp:taxon-name-part> <tp:taxon-name-part taxon-name-part-type="species">magnus</tp:taxon-name-part></tp:taxon-name></italic> <bold>D</bold> <italic><tp:taxon-name><tp:taxon-name-part taxon-name-part-type="genus">Asthenopus</tp:taxon-name-part> <tp:taxon-name-part taxon-name-part-type="species">angelae</tp:taxon-name-part></tp:taxon-name></italic> <bold>E</bold> <italic><tp:taxon-name><tp:taxon-name-part taxon-name-part-type="genus">Asthenopus</tp:taxon-name-part> <tp:taxon-name-part taxon-name-part-type="species">curtus</tp:taxon-name-part></tp:taxon-name></italic> <bold>F</bold> <italic><tp:taxon-name><tp:taxon-name-part taxon-name-part-type="genus">Asthenopodes</tp:taxon-name-part> <tp:taxon-name-part taxon-name-part-type="species">chumuco</tp:taxon-name-part></tp:taxon-name></italic>.</p></caption><graphic xmlns:xlink="http://www.w3.org/1999/xlink" xlink:href="zookeys-478-045-g004.jpg" position="float" orientation="portrait" xlink:type="simple" id="oo_37675.jpg"/></fig><fig id="F5" position="float" orientation="portrait"><label>Figure 5.</label><caption><p><italic><tp:taxon-name><tp:taxon-name-part taxon-name-part-type="genus">Hubbardipes</tp:taxon-name-part> <tp:taxon-name-part taxon-name-part-type="species">crenulatus</tp:taxon-name-part></tp:taxon-name></italic>, nymph. <bold>A</bold> head, d.v. <bold>B</bold> left mandible, d.v. <bold>C</bold> head, frontal view (arrow indicates frontal anteromedian projection) <bold>D</bold> right mandible, d.v. <bold>E</bold> wingbuds and gill I <bold>F</bold> frontal view of thorax (head removed).</p></caption><graphic xmlns:xlink="http://www.w3.org/1999/xlink" xlink:href="zookeys-478-045-g005.jpg" position="float" orientation="portrait" xlink:type="simple" id="oo_37676.jpg"/></fig><fig id="F6" position="float" orientation="portrait"><label>Figure 6.</label><caption><p><italic><tp:taxon-name><tp:taxon-name-part taxon-name-part-type="genus">Hubbardipes</tp:taxon-name-part> <tp:taxon-name-part taxon-name-part-type="species">crenulatus</tp:taxon-name-part></tp:taxon-name></italic>, nymph. <bold>A</bold> foreleg, d.v. (functionally frontal) <bold>B</bold> middle leg, d.v. <bold>C</bold> hind leg, v.v. (functionally dorsal) <bold>D</bold> foretarsal claw, detail <bold>E</bold> detail of apical spines on hind femur.</p></caption><graphic xmlns:xlink="http://www.w3.org/1999/xlink" xlink:href="zookeys-478-045-g006.jpg" position="float" orientation="portrait" xlink:type="simple" id="oo_37677.jpg"/></fig></tp:treatment-sec><ref-list><ref id="B47"><mixed-citation xmlns:xlink="http://www.w3.org/1999/xlink" xlink:type="simple"><person-group><name name-style="western"><surname>Molineri</surname><given-names>C</given-names></name><name name-style="western"><surname>Cruz</surname><given-names>PV</given-names></name><name name-style="western"><surname>Emmerich</surname><given-names>D</given-names></name></person-group> (<year>2011</year>) <article-title>A new species of <italic><tp:taxon-name><tp:taxon-name-part taxon-name-part-type="genus">Asthenopus</tp:taxon-name-part></tp:taxon-name></italic> (<tp:taxon-name><tp:taxon-name-part taxon-name-part-type="order">Ephemeroptera</tp:taxon-name-part></tp:taxon-name>: <tp:taxon-name><tp:taxon-name-part taxon-name-part-type="family">Polymitarcyidae</tp:taxon-name-part></tp:taxon-name>: <tp:taxon-name><tp:taxon-name-part taxon-name-part-type="subfamily">Asthenopodinae</tp:taxon-name-part></tp:taxon-name>) from Brazil and Colombia.</article-title><source>Zootaxa</source><volume>2750</volume>: <fpage>33</fpage>–<lpage>38</lpage>.</mixed-citation></ref></ref-list></tp:taxon-treatment>
