# Supplementary material for: Phylogeny and biogeography of Asthenopodinae with a revision of Asthenopus, reinstatement of Asthenopodes, and the description of the new genera Hubbardipes and Priasthenopus (Ephemeroptera, Polymitarcyidae)
Source: Zookeys. 2015 Jan 28;(478):45–128. doi: 10.3897/zookeys.478.8057 (PMC4319052; doi:10.3897/zookeys.478.8057)
Supplement: XML Treatment for Priasthenopus [file zookeys.478.8057-treatment3.xml]

<!DOCTYPE tp:taxon-treatment
  PUBLIC "-//TaxonX//DTD Taxonomic Treatment Publishing DTD v0 20100105//EN" "tax-treatment-NSO.dtd">
<tp:taxon-treatment xmlns:tp="http://www.plazi.org/taxpub"><tp:treatment-meta><kwd-group><label>Taxon classification</label><kwd><named-content content-type="kingdom">Animalia</named-content></kwd><kwd><named-content content-type="order">Ephemeroptera</named-content></kwd><kwd><named-content content-type="family">Polymitarcyidae</named-content></kwd></kwd-group><mixed-citation publication-type="journal"><person-group><name><surname>Molineri</surname><given-names>Carlos</given-names></name><name><surname>Salles</surname><given-names>Frederico F.</given-names></name><name><surname>Peters</surname><given-names>Janice G.</given-names></name></person-group><article-title>Phylogeny and biogeography of <tp:taxon-name><tp:taxon-name-part taxon-name-part-type="subfamily">Asthenopodinae</tp:taxon-name-part></tp:taxon-name> with a revision of <italic><tp:taxon-name><tp:taxon-name-part taxon-name-part-type="genus">Asthenopus</tp:taxon-name-part></tp:taxon-name></italic>, reinstatement of <italic><tp:taxon-name><tp:taxon-name-part taxon-name-part-type="genus">Asthenopodes</tp:taxon-name-part></tp:taxon-name></italic>, and the description of the new genera <italic><tp:taxon-name><tp:taxon-name-part taxon-name-part-type="genus">Hubbardipes</tp:taxon-name-part></tp:taxon-name></italic> and <italic><tp:taxon-name><tp:taxon-name-part taxon-name-part-type="genus">Priasthenopus</tp:taxon-name-part></tp:taxon-name></italic> (<tp:taxon-name><tp:taxon-name-part taxon-name-part-type="order">Ephemeroptera</tp:taxon-name-part></tp:taxon-name>, <tp:taxon-name><tp:taxon-name-part taxon-name-part-type="family">Polymitarcyidae</tp:taxon-name-part></tp:taxon-name>)</article-title><source>Zookeys</source><day>28</day><month>1</month><year>2015</year><volume>2015</volume><issue>478</issue><fpage>45</fpage><lpage>128</lpage><pub-id pub-id-type="doi">10.3897/zookeys.478.8057</pub-id></mixed-citation></tp:treatment-meta><tp:nomenclature><tp:taxon-name>
                        <tp:taxon-name-part taxon-name-part-type="genus">Priasthenopus</tp:taxon-name-part>
                        <object-id xmlns:xlink="http://www.w3.org/1999/xlink" content-type="zoobank" xlink:type="simple">http://zoobank.org/6EDB4C4E-8A74-47F6-9B8A-E7955DFADA2E</object-id></tp:taxon-name><tp:taxon-status xmlns:xlink="http://www.w3.org/1999/xlink" xlink:type="simple">gen. n.</tp:taxon-status><xref ref-type="fig" rid="F8">Figs 8</xref><xref ref-type="fig" rid="F20">, 20E</xref><!--PageBreak--><!--PageBreak--><!--PageBreak--><tp:nomenclature-citation-list><tp:nomenclature-citation><tp:taxon-name><tp:taxon-name-part taxon-name-part-type="genus">Asthenopus</tp:taxon-name-part></tp:taxon-name><comment> (partim) <xref ref-type="bibr" rid="B10">Domínguez 1988</xref>: 21; <xref ref-type="bibr" rid="B32">Hubbard and Domínguez 1988</xref>: 207.</comment></tp:nomenclature-citation></tp:nomenclature-citation-list></tp:nomenclature><tp:treatment-sec sec-type="Type species"><title>Type species.</title><p><italic><tp:taxon-name><tp:taxon-name-part taxon-name-part-type="genus">Asthenopus</tp:taxon-name-part> <tp:taxon-name-part taxon-name-part-type="species">gilliesi</tp:taxon-name-part></tp:taxon-name></italic> Dominguez, 1988 (original designation).</p></tp:treatment-sec><tp:treatment-sec sec-type="Species included"><title>Species included.</title><p><italic><tp:taxon-name><tp:taxon-name-part taxon-name-part-type="genus">Priasthenopus</tp:taxon-name-part> <tp:taxon-name-part taxon-name-part-type="species">gilliesi</tp:taxon-name-part></tp:taxon-name></italic> (Dominguez), 1988 comb. n.</p></tp:treatment-sec><tp:treatment-sec sec-type="Diagnosis"><title>Diagnosis.</title><p><italic><tp:taxon-name><tp:taxon-name-part taxon-name-part-type="genus">Priasthenopus</tp:taxon-name-part></tp:taxon-name></italic> gen. n. presents seven autapomorphies in our cladistic analysis (Appendix <xref ref-type="app" rid="APP2">2</xref>), six are variations in continuous characters (e.g., stoutter penis lobe and larger thumb) and the seventh is the presence of a short closed cleft between the aforementioned structures. This genus can be distinguished from the other by the following combination of characters: 1) ratio length male FW/foreleg = 1.6–2.0; 2) first tarsal segment subquadrate not fused with tibia (Fig. <xref ref-type="fig" rid="F20">20E</xref>); 3) pronotum width/length ratio: 2.1–2.5 (male), 2.6 (female); 4) 5–10 marginal intercalary veins present on the margin of FW (Figs <xref ref-type="fig" rid="F8">8F, H</xref>), about as long as the distance between longitudinal veins in male, slightly longer in female, HW without marginal intercalaries; 5) male FW with 1 cross vein between Rs and MA basal to Rs fork (2 in female); 6) vein MP<sub>1</sub> basally free (types from Uruguay and specimens from Colombia, Fig. <xref ref-type="fig" rid="F8">8D</xref>) or tending to fuse, although not completely, with MP<sub>2</sub> (in specimens from Bolivia, Fig. <xref ref-type="fig" rid="F8">8E</xref>), IMP basally free; 7) median remnant of styliger plate rectangular thin and convex posteriorly, pedestals rectangular (Fig. <xref ref-type="fig" rid="F8">8A</xref>); 8) ratio total length/basal width of forceps 6.3–7.3 (Fig. <xref ref-type="fig" rid="F8">8A</xref>); 9) penes relatively short with a similar width along their length, strongly curved, without apical spine or spine very slightly marked as a subapical indentation, thumb rounded (Figs <xref ref-type="fig" rid="F8">8A–C</xref>); 10) female sternum VIII with well distinguishable anteromedian sockets (Figs <xref ref-type="fig" rid="F8">8J</xref>); 11) eggs with relatively large polar caps formed by 14–16 long threads (Fig. <xref ref-type="fig" rid="F8">8K</xref>), chorion loosely covered by medium-sized and small circular plates (Fig. <xref ref-type="fig" rid="F8">8L</xref>).</p><p>Male imago. Length (mm): body, 5.0–8.0; forewing, 5.7–8.4; hind wing, 2.6–3.9; foreleg, 3.1–4.5; cerci, 19.0–25.0. Pronotum width/length: 2.1–2.5. Wings (Figs <xref ref-type="fig" rid="F8">8D–G</xref>). FW with 5–10 marginal intercalary veins (Fig. <xref ref-type="fig" rid="F8">8F</xref>), each imv is about as long as the distance between corresponding longitudinal veins; vein MP2 basally free (Fig. <xref ref-type="fig" rid="F8">8D</xref>) or base directed towards MP1 (but not completely fused with it, Fig. <xref ref-type="fig" rid="F8">8E</xref>); IMP basally free; 1 cross vein present between Rs and MA basal to Rs fork. HW without marginal intercalaries (Fig. <xref ref-type="fig" rid="F8">8G</xref>). Legs. Forelegs about half the length of FW, middle and hind legs reduced in length and poorly sclerotized but with all the segments present and distinguishable. Genitalia (Figs <xref ref-type="fig" rid="F8">8A–C</xref>): median remnant of styliger plate rectangular, thin and convex posteriorly, pedestals rectangular and relatively small (Fig. <xref ref-type="fig" rid="F8">8A</xref>); 1-segmented forceps, ratio total length/basal width 6.3–7.3 (Fig. <xref ref-type="fig" rid="F8">8A</xref>); penes (Figs <xref ref-type="fig" rid="F8">8A–C</xref>) relatively short with a similar width along their length, strongly curved medially, and <!--PageBreak-->without apical spine. Cerci long and well developed, terminal filament extremely reduced as common in the family.</p><p>Female adult. Length (mm): body, 6.5; FW, 8.9; HW, 3.3; cerci, 1.5. Pronotum ring-like. Wing venation (Figs <xref ref-type="fig" rid="F8">8H–I</xref>) similar to male except FW with 2 cross vein between Rs and MA basal to Rs fork (arrows in Fig. <xref ref-type="fig" rid="F8">8H</xref>). Abdominal sternum 8 with anteromedian pair of small sockets (Fig. <xref ref-type="fig" rid="F8">8J</xref>). Cerci short, about 0.2 the length of FW.</p><p>Eggs (Figs <xref ref-type="fig" rid="F8">8K–L</xref>). Length, 240–275 µ; width, 150–165 µ. Two large polar caps (maximum width, 140–185 µ), formed by 14–16 very long coiled threads. The caps are as wide as or wider than the egg. Chorionic surface with medium sized and small subcircular disks.</p><fig id="F8" position="float" orientation="portrait"><label>Figure 8.</label><caption><p><italic><tp:taxon-name><tp:taxon-name-part taxon-name-part-type="genus">Priasthenopus</tp:taxon-name-part> <tp:taxon-name-part taxon-name-part-type="species">gilliesi</tp:taxon-name-part></tp:taxon-name></italic>, adults and egg. Male imago: <bold>A</bold> genitalia, v.v. (Colombian specimen) <bold>B</bold> penes (Bolivian specimen) <bold>C</bold> penes (Uruguayan paratype) <bold>D–E</bold> FW detail of base (arrows indicate veins IMP and MP2) <bold>F</bold> detail of FW, posterior margin <bold>G</bold> hind wing. Female subimago: <bold>H</bold> forewing <bold>I</bold> hind wing <bold>J</bold> sternum VIII and detail of sockets (s). Egg (SEM): <bold>K</bold> general view <bold>L</bold> detail of cap and chorion, LD = large disks, SD = small disks.</p></caption><graphic xmlns:xlink="http://www.w3.org/1999/xlink" xlink:href="zookeys-478-045-g008.jpg" position="float" orientation="portrait" xlink:type="simple" id="oo_37679.jpg"/></fig></tp:treatment-sec><tp:treatment-sec sec-type="Etymology"><title>Etymology.</title><p>Arbitrary combination of letters.</p></tp:treatment-sec><tp:treatment-sec sec-type="Discussion"><title>Discussion.</title><p>Treating this sole species in a new genus, distinct from <!--PageBreak--><italic><tp:taxon-name><tp:taxon-name-part taxon-name-part-type="genus">Asthenopus</tp:taxon-name-part></tp:taxon-name></italic> is justified by its phylogenetic position (sister to the clade <italic><tp:taxon-name><tp:taxon-name-part taxon-name-part-type="genus">Povilla</tp:taxon-name-part></tp:taxon-name></italic>-<italic><tp:taxon-name><tp:taxon-name-part taxon-name-part-type="genus">Asthenopus</tp:taxon-name-part></tp:taxon-name></italic>). The other possibility to fit taxonomy to phylogeny would be to synonymize the entire clade (including <italic><tp:taxon-name><tp:taxon-name-part taxon-name-part-type="genus">Povilla</tp:taxon-name-part></tp:taxon-name></italic> and <italic><tp:taxon-name><tp:taxon-name-part taxon-name-part-type="genus">Languidipes</tp:taxon-name-part></tp:taxon-name></italic> besides <italic><tp:taxon-name><tp:taxon-name-part taxon-name-part-type="species">gilliesi</tp:taxon-name-part></tp:taxon-name></italic>) in <italic><tp:taxon-name><tp:taxon-name-part taxon-name-part-type="genus">Asthenopus</tp:taxon-name-part></tp:taxon-name></italic>. This is the scheme apparently presented by <xref ref-type="bibr" rid="B34">Kluge (2004)</xref> but this seems inadequate to us because of relatively large morphological gaps between the groups (including characters from eggs, nymphs and adults of both sexes). Furthermore, we tested <italic><tp:taxon-name><tp:taxon-name-part taxon-name-part-type="genus">Priasthenopus</tp:taxon-name-part> <tp:taxon-name-part taxon-name-part-type="species">gilliesi</tp:taxon-name-part></tp:taxon-name></italic> position considering the hypotethical situation that its nymphs (still unknown) be identical to <italic><tp:taxon-name><tp:taxon-name-part taxon-name-part-type="genus">Asthenopus</tp:taxon-name-part></tp:taxon-name></italic> s.s., since male genitalia of both groups are similar. Even so, there were no changes in the resulting tree. The description of female adults and eggs is an original contribution of this work that gives additional diagnostic characters to genus level.</p></tp:treatment-sec><tp:treatment-sec><!--Section generated to contain objects referenced in tp:taxon-treatment.--><fig id="F20" position="float" orientation="portrait"><label>Figure 20.</label><caption><p>Foreleg of male imago, detail of articulation between tibia and tarsus: <bold>A</bold> <italic><tp:taxon-name><tp:taxon-name-part taxon-name-part-type="genus">Asthenopodes</tp:taxon-name-part> <tp:taxon-name-part taxon-name-part-type="species">picteti</tp:taxon-name-part></tp:taxon-name></italic> <bold>B</bold> <italic><tp:taxon-name><tp:taxon-name-part taxon-name-part-type="genus">Asthenopodes</tp:taxon-name-part> <tp:taxon-name-part taxon-name-part-type="species">chumuco</tp:taxon-name-part></tp:taxon-name></italic> <bold>C</bold> <italic><tp:taxon-name><tp:taxon-name-part taxon-name-part-type="genus">Asthenopodes</tp:taxon-name-part> <tp:taxon-name-part taxon-name-part-type="species">traverae</tp:taxon-name-part></tp:taxon-name></italic> <bold>D</bold> <italic><tp:taxon-name><tp:taxon-name-part taxon-name-part-type="genus">Hubbardipes</tp:taxon-name-part> <tp:taxon-name-part taxon-name-part-type="species">crenulatus</tp:taxon-name-part></tp:taxon-name></italic> <bold>E</bold> <italic><tp:taxon-name><tp:taxon-name-part taxon-name-part-type="genus">Priasthenopus</tp:taxon-name-part> <tp:taxon-name-part taxon-name-part-type="species">gilliesi</tp:taxon-name-part></tp:taxon-name></italic> <bold>F</bold> <italic><tp:taxon-name><tp:taxon-name-part taxon-name-part-type="genus">Asthenopus</tp:taxon-name-part> <tp:taxon-name-part taxon-name-part-type="species">angelae</tp:taxon-name-part></tp:taxon-name></italic> <bold>G</bold> <italic><tp:taxon-name><tp:taxon-name-part taxon-name-part-type="genus">Asthenopus</tp:taxon-name-part> <tp:taxon-name-part taxon-name-part-type="species">curtus</tp:taxon-name-part></tp:taxon-name></italic> <bold>H</bold> <italic><tp:taxon-name><tp:taxon-name-part taxon-name-part-type="genus">Asthenopus</tp:taxon-name-part> <tp:taxon-name-part taxon-name-part-type="species">guarani</tp:taxon-name-part></tp:taxon-name></italic> <bold>I</bold> <italic><tp:taxon-name><tp:taxon-name-part taxon-name-part-type="genus">Asthenopus</tp:taxon-name-part> <tp:taxon-name-part taxon-name-part-type="species">hubbardi</tp:taxon-name-part></tp:taxon-name></italic> <bold>J</bold> <italic><tp:taxon-name><tp:taxon-name-part taxon-name-part-type="genus">Asthenopus</tp:taxon-name-part> <tp:taxon-name-part taxon-name-part-type="species">magnus</tp:taxon-name-part></tp:taxon-name></italic>; <bold>K</bold> <italic><tp:taxon-name><tp:taxon-name-part taxon-name-part-type="genus">Povilla</tp:taxon-name-part> <tp:taxon-name-part taxon-name-part-type="species">adusta</tp:taxon-name-part></tp:taxon-name></italic> <bold>L</bold> <italic><tp:taxon-name><tp:taxon-name-part taxon-name-part-type="genus">Ephoron</tp:taxon-name-part></tp:taxon-name></italic> sp. Abbreviations: Ti = tibia; Ta1 = tarsal segment 1; Ta2 = tarsal segment 2.</p></caption><graphic xmlns:xlink="http://www.w3.org/1999/xlink" xlink:href="zookeys-478-045-g020.jpg" position="float" orientation="portrait" xlink:type="simple" id="oo_37691.jpg"/></fig><app id="APP2"><title>Appendix 2</title><p>List of apomorphies from terminals and nodes. Arrows separate plesiomorphic from apomorphic states.</p><p><styled-content style="padding-left:20px; text-indent:-20px; display:block;"><italic><tp:taxon-name><tp:taxon-name-part taxon-name-part-type="genus">Ephoron</tp:taxon-name-part></tp:taxon-name></italic>:</styled-content></p><p><styled-content style="padding-left:40px; text-indent:-20px; display:block;">No autapomorphies</styled-content></p><p><styled-content style="padding-left:20px; text-indent:-20px; display:block;"><italic><tp:taxon-name><tp:taxon-name-part taxon-name-part-type="genus">Campsurus</tp:taxon-name-part> <tp:taxon-name-part taxon-name-part-type="species">violaceus</tp:taxon-name-part></tp:taxon-name></italic>:</styled-content></p><p><styled-content style="padding-left:40px; text-indent:-20px; display:block;">Char. 1: 0.395 → 0.357–0.360</styled-content></p><p><styled-content style="padding-left:40px; text-indent:-20px; display:block;">Char. 13: 15.000–16.667 → 19.000–23.000</styled-content></p><p><styled-content style="padding-left:40px; text-indent:-20px; display:block;">Char. 15: 5.417–5.769 → 2.727–2.846</styled-content></p><p><styled-content style="padding-left:40px; text-indent:-20px; display:block;">Char. 17: 1.077–1.083 → 2.600</styled-content></p><p><styled-content style="padding-left:40px; text-indent:-20px; display:block;">Char. 21: 1.833 → 2.625–3.333</styled-content></p><p><styled-content style="padding-left:40px; text-indent:-20px; display:block;">Cleft between large and small penile lobes (47): absent → long, opened</styled-content></p><p><styled-content style="padding-left:40px; text-indent:-20px; display:block;">Female sternum VIII, anteromedian sockets (53): larger extending somewhat posteriorly from keel`s base → fused</styled-content></p><p><styled-content style="padding-left:20px; text-indent:-20px; display:block;"><italic><tp:taxon-name><tp:taxon-name-part taxon-name-part-type="genus">Povilla</tp:taxon-name-part></tp:taxon-name></italic>:</styled-content></p><p><styled-content style="padding-left:40px; text-indent:-20px; display:block;">Char. 3: 0.339–0.347 → 0.316</styled-content></p><p><styled-content style="padding-left:40px; text-indent:-20px; display:block;">FW vein IMP (33): free → IMP connected to MP1</styled-content></p><p><styled-content style="padding-left:20px; text-indent:-20px; display:block;"><italic><tp:taxon-name><tp:taxon-name-part taxon-name-part-type="genus">Languidipes</tp:taxon-name-part></tp:taxon-name></italic>:</styled-content></p><p><styled-content style="padding-left:40px; text-indent:-20px; display:block;">Char. 2: 1.661–1.736 → 3.174</styled-content></p><p><styled-content style="padding-left:40px; text-indent:-20px; display:block;">Char. 3: 0.339–0.347 → 0.375–0.464</styled-content></p><p><styled-content style="padding-left:40px; text-indent:-20px; display:block;">Char. 4: 2.000–2.214 → 2.447</styled-content></p><p><styled-content style="padding-left:40px; text-indent:-20px; display:block;">Char. 5: 2.302–2.447 → 3.382</styled-content></p><p><styled-content style="padding-left:40px; text-indent:-20px; display:block;">Char. 7: 0.700–1.167 → 1.667</styled-content></p><p><styled-content style="padding-left:40px; text-indent:-20px; display:block;">Char. 15: 5.417–6.800 → 9.333</styled-content></p><p><styled-content style="padding-left:40px; text-indent:-20px; display:block;">FW Cu sector, ICus join hind margin on (35): both near or anteriad to tornus → ICu1 close to tornus, ICu2 on basitornal margin</styled-content></p><p><styled-content style="padding-left:40px; text-indent:-20px; display:block;">Styliger plate, median plate (41): present → absent</styled-content></p><p><styled-content style="padding-left:40px; text-indent:-20px; display:block;">Gill on abdominal segment I (67): bilamellate → single</styled-content></p><p><styled-content style="padding-left:20px; text-indent:-20px; display:block;"><italic><tp:taxon-name><tp:taxon-name-part taxon-name-part-type="species">picteti</tp:taxon-name-part></tp:taxon-name></italic>:</styled-content></p><p><styled-content style="padding-left:40px; text-indent:-20px; display:block;">Char. 0: 1.133–1.188 → 0.838–0.840</styled-content></p><p><styled-content style="padding-left:40px; text-indent:-20px; display:block;">Char. 7: 1.400–1.950 → 2.000–3.353</styled-content></p><p><styled-content style="padding-left:40px; text-indent:-20px; display:block;">Char. 14: 2.600–2.667 → 2.737–2.895</styled-content></p><p><styled-content style="padding-left:40px; text-indent:-20px; display:block;">Char. 15: 5.818–5.909 → 8.000–8.696</styled-content></p><p><styled-content style="padding-left:40px; text-indent:-20px; display:block;">Char. 16: 2.065–2.321 → 3.056–3.059</styled-content></p><p><styled-content style="padding-left:40px; text-indent:-20px; display:block;">Char. 21: 1.625–2.364 → 1.222–1.516</styled-content></p><p><styled-content style="padding-left:40px; text-indent:-20px; display:block;">Eggs, chorionic plates(large disk-like present) (55): entire → seems aggregated small disks</styled-content></p><p><styled-content style="padding-left:20px; text-indent:-20px; display:block;"><italic><tp:taxon-name><tp:taxon-name-part taxon-name-part-type="species">traverae</tp:taxon-name-part></tp:taxon-name></italic>:</styled-content></p><p><styled-content style="padding-left:40px; text-indent:-20px; display:block;">Char. 12: 8.100 → 11.800</styled-content></p><p><styled-content style="padding-left:40px; text-indent:-20px; display:block;">Char. 13: 6.714–7.400 → 4.667–4.900</styled-content></p><p><styled-content style="padding-left:40px; text-indent:-20px; display:block;">Char. 17: 1.077–1.083 → 1.000</styled-content></p><p><styled-content style="padding-left:40px; text-indent:-20px; display:block;">Char. 22: 3.750–3.778 → 2.143–3.667</styled-content></p><!--PageBreak--><p><styled-content style="padding-left:20px; text-indent:-20px; display:block;"><italic><tp:taxon-name><tp:taxon-name-part taxon-name-part-type="species">chumuco</tp:taxon-name-part></tp:taxon-name></italic>:</styled-content></p><p><styled-content style="padding-left:40px; text-indent:-20px; display:block;">Char. 9: 0.733–0.838 → 0.560–0.710</styled-content></p><p><styled-content style="padding-left:40px; text-indent:-20px; display:block;">Char. 10: 0.337–0.366 → 0.389</styled-content></p><p><styled-content style="padding-left:40px; text-indent:-20px; display:block;">Char. 15: 5.417–5.769 → 2.625–3.143</styled-content></p><p><styled-content style="padding-left:40px; text-indent:-20px; display:block;">Char. 17: 1.077–1.083 → 2.333–2.667</styled-content></p><p><styled-content style="padding-left:40px; text-indent:-20px; display:block;">Char. 19: 0.169–0.184 → 0.089–0.093</styled-content></p><p><styled-content style="padding-left:40px; text-indent:-20px; display:block;">Char. 21: 1.625–2.364 → 2.688–3.067</styled-content></p><p><styled-content style="padding-left:40px; text-indent:-20px; display:block;">Char. 23: 7.000–13.000 → 14.000–16.000</styled-content></p><p><styled-content style="padding-left:20px; text-indent:-20px; display:block;"><italic><tp:taxon-name><tp:taxon-name-part taxon-name-part-type="species">crenulatus</tp:taxon-name-part></tp:taxon-name></italic>:</styled-content></p><p><styled-content style="padding-left:40px; text-indent:-20px; display:block;">Char. 0: 1.909–1.923 → 3.250–4.000</styled-content></p><p><styled-content style="padding-left:40px; text-indent:-20px; display:block;">Char. 1: 0.645–0.667 → 0.741–0.825</styled-content></p><p><styled-content style="padding-left:40px; text-indent:-20px; display:block;">Char. 5: 2.302–2.308 → 2.419–2.654</styled-content></p><p><styled-content style="padding-left:40px; text-indent:-20px; display:block;">Char. 12: 4.500–5.200 → 4.286</styled-content></p><p><styled-content style="padding-left:40px; text-indent:-20px; display:block;">Char. 14: 2.308–2.500 → 5.909–6.500</styled-content></p><p><styled-content style="padding-left:40px; text-indent:-20px; display:block;">Char. 16: 2.000–2.174 → 3.250</styled-content></p><p><styled-content style="padding-left:40px; text-indent:-20px; display:block;">Char. 17: 1.077–1.083 → 0.600–0.684</styled-content></p><p><styled-content style="padding-left:40px; text-indent:-20px; display:block;">FW vein IMP (33): free → IMP connected to MP1</styled-content></p><p><styled-content style="padding-left:40px; text-indent:-20px; display:block;">Nymphal mandibular tusks, smaller submedian tubercle (64): present → absent</styled-content></p><p><styled-content style="padding-left:20px; text-indent:-20px; display:block;"><italic><tp:taxon-name><tp:taxon-name-part taxon-name-part-type="species">gilliesi</tp:taxon-name-part></tp:taxon-name></italic>:</styled-content></p><p><styled-content style="padding-left:40px; text-indent:-20px; display:block;">Char. 14: 2.077–2.500 → 1.905–2.067</styled-content></p><p><styled-content style="padding-left:40px; text-indent:-20px; display:block;">Char. 15: 5.417–5.769 → 3.647–4.706</styled-content></p><p><styled-content style="padding-left:40px; text-indent:-20px; display:block;">Char. 16: 2.000–2.174 → 1.177–1.905</styled-content></p><p><styled-content style="padding-left:40px; text-indent:-20px; display:block;">Char. 21: 1.231 → 0.892–1.071</styled-content></p><p><styled-content style="padding-left:40px; text-indent:-20px; display:block;">Char. 23: 7.000–13.000 → 14.000–16.000</styled-content></p><p><styled-content style="padding-left:40px; text-indent:-20px; display:block;">Cleft between large and small penile lobes (47): absent → short, closed</styled-content></p><p><styled-content style="padding-left:20px; text-indent:-20px; display:block;"><italic><tp:taxon-name><tp:taxon-name-part taxon-name-part-type="species">magnus</tp:taxon-name-part></tp:taxon-name></italic>:</styled-content></p><p><styled-content style="padding-left:40px; text-indent:-20px; display:block;">Char. 0: 1.833–1.923 → 1.968–2.341</styled-content></p><p><styled-content style="padding-left:40px; text-indent:-20px; display:block;">Char. 3: 0.286–0.298 → 0.248–0.253</styled-content></p><p><styled-content style="padding-left:40px; text-indent:-20px; display:block;">Char. 15: 3.846–4.000 → 2.857–2.933</styled-content></p><p><styled-content style="padding-left:40px; text-indent:-20px; display:block;">Char. 16: 2.118–2.174 → 1.905–2.000</styled-content></p><p><styled-content style="padding-left:40px; text-indent:-20px; display:block;">Char. 18: 2.222–2.714 → 1.964–2.200</styled-content></p><p><styled-content style="padding-left:40px; text-indent:-20px; display:block;">Char. 24: 1.511–1.555 → 1.429–1.489</styled-content></p><p><styled-content style="padding-left:20px; text-indent:-20px; display:block;"><italic><tp:taxon-name><tp:taxon-name-part taxon-name-part-type="species">angelae</tp:taxon-name-part></tp:taxon-name></italic>:</styled-content></p><p><styled-content style="padding-left:40px; text-indent:-20px; display:block;">Char. 13: 6.154–6.231 → 6.500–7.100</styled-content></p><p><styled-content style="padding-left:20px; text-indent:-20px; display:block;"><italic><tp:taxon-name><tp:taxon-name-part taxon-name-part-type="species">hubbardi</tp:taxon-name-part></tp:taxon-name></italic>:</styled-content></p><p><styled-content style="padding-left:40px; text-indent:-20px; display:block;">Char. 10: 0.235–0.241 → 0.262–0.283</styled-content></p><p><styled-content style="padding-left:20px; text-indent:-20px; display:block;"><italic><tp:taxon-name><tp:taxon-name-part taxon-name-part-type="species">guarani</tp:taxon-name-part></tp:taxon-name></italic>:</styled-content></p><p><styled-content style="padding-left:40px; text-indent:-20px; display:block;">Char. 0: 1.909–1.923 → 1.926–1.974</styled-content></p><p><styled-content style="padding-left:40px; text-indent:-20px; display:block;">Char. 1: 0.584–0.587 → 0.429–0.579</styled-content></p><p><styled-content style="padding-left:40px; text-indent:-20px; display:block;">Char. 7: 0.222–0.300 → 0.000</styled-content></p><p><styled-content style="padding-left:40px; text-indent:-20px; display:block;">Char. 18: 2.714–2.913 → 3.125</styled-content></p><p><styled-content style="padding-left:40px; text-indent:-20px; display:block;">Char. 24: 1.511–1.555 → 1.408</styled-content></p><p><styled-content style="padding-left:40px; text-indent:-20px; display:block;">Char. 25: 1.787–1.811 → 1.818</styled-content></p><p><styled-content style="padding-left:40px; text-indent:-20px; display:block;">Char. 27: 2.286–2.303 → 2.630</styled-content></p><!--PageBreak--><p><styled-content style="padding-left:20px; text-indent:-20px; display:block;"><italic><tp:taxon-name><tp:taxon-name-part taxon-name-part-type="species">curtus</tp:taxon-name-part></tp:taxon-name></italic>:</styled-content></p><p><styled-content style="padding-left:40px; text-indent:-20px; display:block;">Char. 0: 1.833–1.923 → 1.550–1.751</styled-content></p><p><styled-content style="padding-left:40px; text-indent:-20px; display:block;">Char. 6: 10.000–11.000 → 18.000–25.000</styled-content></p><p><styled-content style="padding-left:40px; text-indent:-20px; display:block;">Char. 10: 0.218–0.241 → 0.171</styled-content></p><p><styled-content style="padding-left:40px; text-indent:-20px; display:block;">Char. 12: 3.545–4.400 → 3.222</styled-content></p><p><styled-content style="padding-left:40px; text-indent:-20px; display:block;">Char. 14: 1.955–2.000 → 1.786</styled-content></p><p><styled-content style="padding-left:40px; text-indent:-20px; display:block;">Char. 16: 2.118–2.174 → 2.273</styled-content></p><p><styled-content style="padding-left:40px; text-indent:-20px; display:block;">Char. 17: 1.600–1.667 → 2.167</styled-content></p><p><styled-content style="padding-left:40px; text-indent:-20px; display:block;">Char. 19: 0.323–0.353 → 0.378–0.500</styled-content></p><p><styled-content style="padding-left:40px; text-indent:-20px; display:block;">Char. 24: 1.511–1.555 → 1.573–1.729</styled-content></p><p><styled-content style="padding-left:20px; text-indent:-20px; display:block;"><italic><tp:taxon-name><tp:taxon-name-part taxon-name-part-type="genus">Campsurus</tp:taxon-name-part> <tp:taxon-name-part taxon-name-part-type="species">vulturorum</tp:taxon-name-part></tp:taxon-name></italic>:</styled-content></p><p><styled-content style="padding-left:40px; text-indent:-20px; display:block;">Char. 0: 1.765 → 1.864</styled-content></p><p><styled-content style="padding-left:40px; text-indent:-20px; display:block;">Char. 10: 0.205–0.222 → 0.168</styled-content></p><p><styled-content style="padding-left:40px; text-indent:-20px; display:block;">Char. 11: 1.273–1.333 → 1.000</styled-content></p><p><styled-content style="padding-left:40px; text-indent:-20px; display:block;">Char. 14: 2.308–2.500 → 1.415</styled-content></p><p><styled-content style="padding-left:40px; text-indent:-20px; display:block;">Char. 17: 1.077–1.083 → 1.071</styled-content></p><p><styled-content style="padding-left:40px; text-indent:-20px; display:block;">Char. 24: 1.712 → 1.825</styled-content></p><p><styled-content style="padding-left:40px; text-indent:-20px; display:block;">Char. 25: 1.494–1.542 → 1.369</styled-content></p><p><styled-content style="padding-left:40px; text-indent:-20px; display:block;">Char. 27: 3.688 → 3.214</styled-content></p><p><styled-content style="padding-left:20px; text-indent:-20px; display:block;"><italic><tp:taxon-name><tp:taxon-name-part taxon-name-part-type="genus">Tortopus</tp:taxon-name-part></tp:taxon-name></italic>:</styled-content></p><p><styled-content style="padding-left:40px; text-indent:-20px; display:block;">Char. 0: 1.300–1.765 → 1.786</styled-content></p><p><styled-content style="padding-left:40px; text-indent:-20px; display:block;">Char. 1: 0.533 → 0.536–0.600</styled-content></p><p><styled-content style="padding-left:40px; text-indent:-20px; display:block;">Char. 3: 0.370–0.371 → 0.352</styled-content></p><p><styled-content style="padding-left:40px; text-indent:-20px; display:block;">Char. 10: 0.205–0.222 → 0.194</styled-content></p><p><styled-content style="padding-left:40px; text-indent:-20px; display:block;">Char. 17: 1.077 → 1.000</styled-content></p><p><styled-content style="padding-left:40px; text-indent:-20px; display:block;">Char. 19: 0.287–0.319 → 0.277</styled-content></p><p><styled-content style="padding-left:40px; text-indent:-20px; display:block;">Char. 26: 1.239–1.258 → 1.283</styled-content></p><p><styled-content style="padding-left:20px; text-indent:-20px; display:block;"><italic><tp:taxon-name><tp:taxon-name-part taxon-name-part-type="genus">Tortopsis</tp:taxon-name-part></tp:taxon-name></italic>:</styled-content></p><p><styled-content style="padding-left:40px; text-indent:-20px; display:block;">Char. 2: 2.044–2.268 → 2.714</styled-content></p><p><styled-content style="padding-left:40px; text-indent:-20px; display:block;">Char. 3: 0.370–0.371 → 0.375–0.417</styled-content></p><p><styled-content style="padding-left:40px; text-indent:-20px; display:block;">Char. 5: 2.271–2.514 → 2.568</styled-content></p><p><styled-content style="padding-left:40px; text-indent:-20px; display:block;">Char. 13: 16.667 → 18.700</styled-content></p><p><styled-content style="padding-left:40px; text-indent:-20px; display:block;">Char. 15: 6.364 → 11.923</styled-content></p><p><styled-content style="padding-left:40px; text-indent:-20px; display:block;">Char. 19: 0.287–0.319 → 0.321–0.350</styled-content></p><p><styled-content style="padding-left:40px; text-indent:-20px; display:block;">Char. 20: 1.226–1.294 → 1.147–1.171</styled-content></p><p><styled-content style="padding-left:40px; text-indent:-20px; display:block;">Char. 24: 1.625–1.639 → 1.562</styled-content></p><p><styled-content style="padding-left:40px; text-indent:-20px; display:block;">Char. 27: 4.000 → 4.771</styled-content></p><p><styled-content style="padding-left:40px; text-indent:-20px; display:block;">Penes, apical spine (45): absent or slightly marked as a continuation of the penes → present, distinctly protruding from the penes</styled-content></p><p><styled-content style="padding-left:40px; text-indent:-20px; display:block;">Female sternum VIII, sockets position (52): contiguous → separated</styled-content></p><p><styled-content style="padding-left:40px; text-indent:-20px; display:block;">Nymphal mandibular tusks, smaller submedian tubercle (64): present → absent</styled-content></p><p><styled-content style="padding-left:20px; text-indent:-20px; display:block;">Node 18 (<italic><tp:taxon-name><tp:taxon-name-part taxon-name-part-type="genus">Campsurus</tp:taxon-name-part></tp:taxon-name></italic>):</styled-content></p><p><styled-content style="padding-left:40px; text-indent:-20px; display:block;">Char. 1: 0.400–0.533 → 0.395</styled-content></p><p><styled-content style="padding-left:40px; text-indent:-20px; display:block;">Char. 9: 0.926–1.500 → 1.580–1.825</styled-content></p><!--PageBreak--><p><styled-content style="padding-left:40px; text-indent:-20px; display:block;">Char. 24: 1.625–1.639 → 1.712</styled-content></p><p><styled-content style="padding-left:40px; text-indent:-20px; display:block;">Additional penis lobe (46): absent → present</styled-content></p><p><styled-content style="padding-left:40px; text-indent:-20px; display:block;">Clypeus, median proyection (60): present → absent</styled-content></p><p><styled-content style="padding-left:40px; text-indent:-20px; display:block;">Gill on abdominal segment I (67): single → bilamellate</styled-content></p><p><styled-content style="padding-left:20px; text-indent:-20px; display:block;">Node 19 (<tp:taxon-name><tp:taxon-name-part taxon-name-part-type="subfamily">Campsurinae</tp:taxon-name-part></tp:taxon-name>):</styled-content></p><p><styled-content style="padding-left:40px; text-indent:-20px; display:block;">Char. 2: 1.150–1.393 → 1.987</styled-content></p><p><styled-content style="padding-left:40px; text-indent:-20px; display:block;">Char. 6: 10.000–12.000 → 6.000–9.000</styled-content></p><p><styled-content style="padding-left:40px; text-indent:-20px; display:block;">Char. 7: 1.400–1.950 → 1.000</styled-content></p><p><styled-content style="padding-left:40px; text-indent:-20px; display:block;">Char. 10: 0.241–0.250 → 0.205–0.222</styled-content></p><p><styled-content style="padding-left:40px; text-indent:-20px; display:block;">Char. 13: 11.667 → 15.000–16.667</styled-content></p><p><styled-content style="padding-left:40px; text-indent:-20px; display:block;">Char. 20: 1.322–1.476 → 1.226–1.294</styled-content></p><p><styled-content style="padding-left:40px; text-indent:-20px; display:block;">Male foretarsite 1(form) (29): subquadrate → subovate</styled-content></p><p><styled-content style="padding-left:40px; text-indent:-20px; display:block;">FW vein IMP (33): free → IMP connected to MP1</styled-content></p><p><styled-content style="padding-left:40px; text-indent:-20px; display:block;">FW Cu sector, ICus join hind margin on (35): both near or anteriad to tornus → ICu1 close to tornus, ICu2 on basitornal margin</styled-content></p><p><styled-content style="padding-left:40px; text-indent:-20px; display:block;">FW, max number of cells closed by imv (36): &gt;3 → 0</styled-content></p><p><styled-content style="padding-left:40px; text-indent:-20px; display:block;">Styliger plate, median plate (41): present → absent</styled-content></p><p><styled-content style="padding-left:40px; text-indent:-20px; display:block;">Penial arm articulation (43): tergite IX → S IX and base of pedestal</styled-content></p><p><styled-content style="padding-left:40px; text-indent:-20px; display:block;">Nymph, dorsum of head with velvet zone (68): absent → present</styled-content></p><p><styled-content style="padding-left:20px; text-indent:-20px; display:block;">Node 20 (<tp:taxon-name><tp:taxon-name-part taxon-name-part-type="subfamily">Campsurinae</tp:taxon-name-part></tp:taxon-name> + <tp:taxon-name><tp:taxon-name-part taxon-name-part-type="subfamily">Asthenopodinae</tp:taxon-name-part></tp:taxon-name>):</styled-content></p><p><styled-content style="padding-left:40px; text-indent:-20px; display:block;">No synapomorphies in the present analysis but if the root is duplicated, then the following changes define this grouping:</styled-content></p><p><styled-content style="padding-left:40px; text-indent:-20px; display:block;">Char. 2: 1.081 → 1.150–1.393</styled-content></p><p><styled-content style="padding-left:40px; text-indent:-20px; display:block;">Char. 3: 1.008 → 0.370–0.371</styled-content></p><p><styled-content style="padding-left:40px; text-indent:-20px; display:block;">Char. 4: 1.912 → 1.983–2.027</styled-content></p><p><styled-content style="padding-left:40px; text-indent:-20px; display:block;">Char. 6: 16.000 → 10.000–12.000</styled-content></p><p><styled-content style="padding-left:40px; text-indent:-20px; display:block;">Char. 7: 4.188 → 1.400–1.950</styled-content></p><p><styled-content style="padding-left:40px; text-indent:-20px; display:block;">Char. 9: 0.650 → 0.733–1.164</styled-content></p><p><styled-content style="padding-left:40px; text-indent:-20px; display:block;">Char. 19: 0.778 → 0.287–0.319</styled-content></p><p><styled-content style="padding-left:40px; text-indent:-20px; display:block;">Char. 27: 4.145 → 3.688–4.000</styled-content></p><p><styled-content style="padding-left:40px; text-indent:-20px; display:block;">Short distal segments on forceps (39): present → absent</styled-content></p><p><styled-content style="padding-left:40px; text-indent:-20px; display:block;">Penes form (44): fused basal 2/3 diverging → apices converging medially or curved ventrally</styled-content></p><p><styled-content style="padding-left:40px; text-indent:-20px; display:block;">Female sternum VIII, sockets (50): absent → present</styled-content></p><p><styled-content style="padding-left:40px; text-indent:-20px; display:block;">Nymphal mandibular tusks, smaller submedian tubercle (64): absent → present</styled-content></p><p><styled-content style="padding-left:20px; text-indent:-20px; display:block;">Node 21 (<italic><tp:taxon-name><tp:taxon-name-part taxon-name-part-type="genus">Povilla</tp:taxon-name-part></tp:taxon-name></italic> + <italic><tp:taxon-name><tp:taxon-name-part taxon-name-part-type="genus">Languidipes</tp:taxon-name-part></tp:taxon-name></italic>):</styled-content></p><p><styled-content style="padding-left:40px; text-indent:-20px; display:block;">Char. 2: 1.529–1.556 → 1.661–1.736</styled-content></p><p><styled-content style="padding-left:40px; text-indent:-20px; display:block;">Char. 16: 2.118–2.174 → 4.300–7.000</styled-content></p><p><styled-content style="padding-left:40px; text-indent:-20px; display:block;">FW veins MP2 and IMP (34): subequal → MP2 shorter than IMP</styled-content></p><p><styled-content style="padding-left:40px; text-indent:-20px; display:block;">Pedestal, form (40): similar width along its length → much narrower basally</styled-content></p><p><styled-content style="padding-left:40px; text-indent:-20px; display:block;">Penes form (44): apices converging medially or curved ventrally → apices diverging or straight, blade-like</styled-content></p><p><styled-content style="padding-left:40px; text-indent:-20px; display:block;">Nymphal left mandibular tusk, apical denticles (61): 3 → 4</styled-content></p><!--PageBreak--><p><styled-content style="padding-left:20px; text-indent:-20px; display:block;">Node 22 (<italic><tp:taxon-name><tp:taxon-name-part taxon-name-part-type="genus">Asthenopus</tp:taxon-name-part></tp:taxon-name></italic> + <italic><tp:taxon-name><tp:taxon-name-part taxon-name-part-type="genus">Povilla</tp:taxon-name-part></tp:taxon-name></italic> + <italic><tp:taxon-name><tp:taxon-name-part taxon-name-part-type="genus">Lanquidipes</tp:taxon-name-part></tp:taxon-name></italic>):</styled-content></p><p><styled-content style="padding-left:40px; text-indent:-20px; display:block;">Char. 9: 1.098–1.164 → 1.369–1.653</styled-content></p><p><styled-content style="padding-left:40px; text-indent:-20px; display:block;">Char. 13: 6.333–7.692 → 5.385–5.789</styled-content></p><p><styled-content style="padding-left:40px; text-indent:-20px; display:block;">Char. 18: 2.647 → 2.714–2.913</styled-content></p><p><styled-content style="padding-left:40px; text-indent:-20px; display:block;">Female sternum VIII, anteromedian keel (49): short and blunt → long and slender</styled-content></p><p><styled-content style="padding-left:40px; text-indent:-20px; display:block;">Female sternum VIII, anteromedian sockets (53): larger extending somewhat posteriorly from keel’s base → small almost indistinct at each side of the keel</styled-content></p><p><styled-content style="padding-left:20px; text-indent:-20px; display:block;">Node 23 (gilliesi + node 22)</styled-content></p><p><styled-content style="padding-left:40px; text-indent:-20px; display:block;">Char. 2: 1.150–1.393 → 1.529–1.556</styled-content></p><p><styled-content style="padding-left:40px; text-indent:-20px; display:block;">Char. 7: 1.400–1.429 → 0.700–1.167</styled-content></p><p><styled-content style="padding-left:40px; text-indent:-20px; display:block;">Char. 13: 7.833–8.889 → 6.333–7.692</styled-content></p><p><styled-content style="padding-left:40px; text-indent:-20px; display:block;">Char. 18: 2.188 → 2.647</styled-content></p><p><styled-content style="padding-left:40px; text-indent:-20px; display:block;">FW, max number of cells closed by imv (36): &gt;3 → 1–2</styled-content></p><p><styled-content style="padding-left:20px; text-indent:-20px; display:block;">Node 24 (<tp:taxon-name><tp:taxon-name-part taxon-name-part-type="subfamily">Asthenopodinae</tp:taxon-name-part></tp:taxon-name> except <italic><tp:taxon-name><tp:taxon-name-part taxon-name-part-type="genus">Asthenopodes</tp:taxon-name-part></tp:taxon-name></italic>):</styled-content></p><p><styled-content style="padding-left:40px; text-indent:-20px; display:block;">Char. 0: 1.211–1.765 → 1.909–1.923</styled-content></p><p><styled-content style="padding-left:40px; text-indent:-20px; display:block;">Char. 3: 0.364–0.371 → 0.339–0.347</styled-content></p><p><styled-content style="padding-left:40px; text-indent:-20px; display:block;">Char. 5: 2.167–2.271 → 2.302–2.308</styled-content></p><p><styled-content style="padding-left:40px; text-indent:-20px; display:block;">Char. 12: 5.455 → 4.500–5.200</styled-content></p><p><styled-content style="padding-left:40px; text-indent:-20px; display:block;">Char. 18: 2.000–2.071 → 2.188</styled-content></p><p><styled-content style="padding-left:40px; text-indent:-20px; display:block;">Char. 21: 1.625–1.833 → 1.231–1.375</styled-content></p><p><styled-content style="padding-left:40px; text-indent:-20px; display:block;">Char. 22: 3.750–4.000 → 4.083–4.333</styled-content></p><p><styled-content style="padding-left:40px; text-indent:-20px; display:block;">Char. 24: 1.625–1.639 → 1.577</styled-content></p><p><styled-content style="padding-left:40px; text-indent:-20px; display:block;">Gill on abdominal segment I (67): single → bilamellate</styled-content></p><p><styled-content style="padding-left:20px; text-indent:-20px; display:block;">Node 25 (<tp:taxon-name><tp:taxon-name-part taxon-name-part-type="subfamily">Asthenopodinae</tp:taxon-name-part></tp:taxon-name>):</styled-content></p><p><styled-content style="padding-left:40px; text-indent:-20px; display:block;">Char. 1: 0.400–0.533 → 0.645–0.667</styled-content></p><p><styled-content style="padding-left:40px; text-indent:-20px; display:block;">Char. 13: 11.667 → 7.833–8.889</styled-content></p><p><styled-content style="padding-left:40px; text-indent:-20px; display:block;">Char. 19: 0.287–0.319 → 0.169–0.184</styled-content></p><p><styled-content style="padding-left:40px; text-indent:-20px; display:block;">Char. 27: 3.688–4.000 → 2.196–2.412</styled-content></p><p><styled-content style="padding-left:40px; text-indent:-20px; display:block;">Female sternum VIII, anteromedian keel (48): absent → present</styled-content></p><p><styled-content style="padding-left:40px; text-indent:-20px; display:block;">Eggs, chorionic plates(large disk-like) (54): absent → present</styled-content></p><p><styled-content style="padding-left:40px; text-indent:-20px; display:block;">Eggs, chorionic plates(small disk-like) (57): absent → present</styled-content></p><p><styled-content style="padding-left:40px; text-indent:-20px; display:block;">Nymphal left mandibular tusk, apical denticles (61): 1 → 3</styled-content></p><p><styled-content style="padding-left:40px; text-indent:-20px; display:block;">Nymphal right mandibular tusk, apical denticles (62): 1 → 2</styled-content></p><p><styled-content style="padding-left:40px; text-indent:-20px; display:block;">Nymphal mandibular tusks, small basal tubercle on outer dorsal surface (66): absent → present</styled-content></p><p><styled-content style="padding-left:40px; text-indent:-20px; display:block;">Nymph, occipital region (69): not strongly developed, flat → strongly expanded, convex</styled-content></p><p><styled-content style="padding-left:40px; text-indent:-20px; display:block;">Nymphs, denticles on fore tarsal claws (70): absent → present</styled-content></p><p><styled-content style="padding-left:20px; text-indent:-20px; display:block;">Node 26 (<italic><tp:taxon-name><tp:taxon-name-part taxon-name-part-type="genus">Asthenopodes</tp:taxon-name-part> <tp:taxon-name-part taxon-name-part-type="species">traverae</tp:taxon-name-part></tp:taxon-name></italic> + <italic><tp:taxon-name><tp:taxon-name-part taxon-name-part-type="genus">Asthenopus</tp:taxon-name-part> <tp:taxon-name-part taxon-name-part-type="species">picteti</tp:taxon-name-part></tp:taxon-name></italic>):</styled-content></p><p><styled-content style="padding-left:40px; text-indent:-20px; display:block;">Char. 1: 0.645–0.667 → 1.205–1.320</styled-content></p><p><styled-content style="padding-left:40px; text-indent:-20px; display:block;">Char. 6: 10.000–12.000 → 14.000–16.000</styled-content></p><p><styled-content style="padding-left:40px; text-indent:-20px; display:block;">Char. 12: 6.333–6.667 → 8.100</styled-content></p><p><styled-content style="padding-left:40px; text-indent:-20px; display:block;">Char. 13: 7.833–8.889 → 6.714–7.400</styled-content></p><!--PageBreak--><p><styled-content style="padding-left:40px; text-indent:-20px; display:block;">Char. 14: 2.380–2.500 → 2.600–2.667</styled-content></p><p><styled-content style="padding-left:40px; text-indent:-20px; display:block;">Char. 15: 5.417–5.769 → 5.818–5.909</styled-content></p><p><styled-content style="padding-left:40px; text-indent:-20px; display:block;">Char. 23: 7.000–13.000 → 6.000</styled-content></p><p><styled-content style="padding-left:40px; text-indent:-20px; display:block;">Styliger plate, median plate, shape of hind margin (42): straight or convex → markedly concave (lateral margins projected posteriorly)</styled-content></p><p><styled-content style="padding-left:20px; text-indent:-20px; display:block;">Node 27 (<italic><tp:taxon-name><tp:taxon-name-part taxon-name-part-type="genus">Asthenopodes</tp:taxon-name-part></tp:taxon-name></italic>):</styled-content></p><p><styled-content style="padding-left:40px; text-indent:-20px; display:block;">Char. 0: 1.211–1.765 → 1.133–1.188</styled-content></p><p><styled-content style="padding-left:40px; text-indent:-20px; display:block;">Char. 5: 2.167–2.271 → 1.983–2.047</styled-content></p><p><styled-content style="padding-left:40px; text-indent:-20px; display:block;">Char. 10: 0.241–0.250 → 0.337–0.366</styled-content></p><p><styled-content style="padding-left:40px; text-indent:-20px; display:block;">Char. 12: 5.455 → 6.333–6.667</styled-content></p><p><styled-content style="padding-left:40px; text-indent:-20px; display:block;">Apex of male foretarsal claw (31): not or slightly expanded → strongly expanded (apex 3 times wider than stalk)</styled-content></p><p><styled-content style="padding-left:40px; text-indent:-20px; display:block;">Pedestal, form (40): similar width along its length → much narrower basally</styled-content></p><p><styled-content style="padding-left:20px; text-indent:-20px; display:block;">Node 28 (<italic><tp:taxon-name><tp:taxon-name-part taxon-name-part-type="genus">Asthenopus</tp:taxon-name-part> <tp:taxon-name-part taxon-name-part-type="species">angelae</tp:taxon-name-part></tp:taxon-name></italic> + <italic><tp:taxon-name><tp:taxon-name-part taxon-name-part-type="genus">Asthenopus</tp:taxon-name-part> <tp:taxon-name-part taxon-name-part-type="species">magnus</tp:taxon-name-part></tp:taxon-name></italic>):</styled-content></p><p><styled-content style="padding-left:40px; text-indent:-20px; display:block;">Char. 13: 5.385–5.789 → 6.154–6.231</styled-content></p><p><styled-content style="padding-left:40px; text-indent:-20px; display:block;">Cleft between large and small penile lobes (47): long, opened → short, closed</styled-content></p><p><styled-content style="padding-left:20px; text-indent:-20px; display:block;">Node 29 (<italic><tp:taxon-name><tp:taxon-name-part taxon-name-part-type="genus">Asthenopus</tp:taxon-name-part> <tp:taxon-name-part taxon-name-part-type="species">curtus</tp:taxon-name-part></tp:taxon-name></italic> + <italic><tp:taxon-name><tp:taxon-name-part taxon-name-part-type="genus">Asthenopus</tp:taxon-name-part> <tp:taxon-name-part taxon-name-part-type="species">angelae</tp:taxon-name-part></tp:taxon-name></italic> + <italic><tp:taxon-name><tp:taxon-name-part taxon-name-part-type="genus">Asthenopus</tp:taxon-name-part> <tp:taxon-name-part taxon-name-part-type="species">magnus</tp:taxon-name-part></tp:taxon-name></italic>):</styled-content></p><p><styled-content style="padding-left:40px; text-indent:-20px; display:block;">Char. 2: 1.529–1.556 → 1.456–1.457</styled-content></p><p><styled-content style="padding-left:40px; text-indent:-20px; display:block;">Char. 3: 0.339–0.347 → 0.286–0.298</styled-content></p><p><styled-content style="padding-left:40px; text-indent:-20px; display:block;">Char. 19: 0.292 → 0.323–0.353</styled-content></p><p><styled-content style="padding-left:20px; text-indent:-20px; display:block;">Node 30 (<italic><tp:taxon-name><tp:taxon-name-part taxon-name-part-type="genus">Asthenopus</tp:taxon-name-part> <tp:taxon-name-part taxon-name-part-type="species">hubbardi</tp:taxon-name-part></tp:taxon-name></italic> + <italic><tp:taxon-name><tp:taxon-name-part taxon-name-part-type="genus">Asthenopus</tp:taxon-name-part> <tp:taxon-name-part taxon-name-part-type="species">curtus</tp:taxon-name-part></tp:taxon-name></italic> + <italic><tp:taxon-name><tp:taxon-name-part taxon-name-part-type="genus">Asthenopus</tp:taxon-name-part> <tp:taxon-name-part taxon-name-part-type="species">angelae</tp:taxon-name-part></tp:taxon-name></italic> + <italic><tp:taxon-name><tp:taxon-name-part taxon-name-part-type="genus">Asthenopus</tp:taxon-name-part> <tp:taxon-name-part taxon-name-part-type="species">magnus</tp:taxon-name-part></tp:taxon-name></italic>):</styled-content></p><p><styled-content style="padding-left:40px; text-indent:-20px; display:block;">Char. 9: 1.369–1.653 → 1.730–1.850</styled-content></p><p><styled-content style="padding-left:40px; text-indent:-20px; display:block;">Char. 14: 2.077–2.476 → 1.955–2.000</styled-content></p><p><styled-content style="padding-left:40px; text-indent:-20px; display:block;">Char. 15: 5.417–5.778 → 3.846–4.500</styled-content></p><p><styled-content style="padding-left:40px; text-indent:-20px; display:block;">Char. 17: 1.125–1.300 → 1.600–1.667</styled-content></p><p><styled-content style="padding-left:20px; text-indent:-20px; display:block;">Node 31 (<italic><tp:taxon-name><tp:taxon-name-part taxon-name-part-type="genus">Asthenopus</tp:taxon-name-part></tp:taxon-name></italic> s.s.):</styled-content></p><p><styled-content style="padding-left:40px; text-indent:-20px; display:block;">Char. 1: 0.645–0.652 → 0.584–0.587</styled-content></p><p><styled-content style="padding-left:40px; text-indent:-20px; display:block;">Char. 7: 0.700–1.167 → 0.222–0.300</styled-content></p><p><styled-content style="padding-left:40px; text-indent:-20px; display:block;">Male foretarsite 1(form) (29): subquadrate → subrectangular</styled-content></p><p><styled-content style="padding-left:40px; text-indent:-20px; display:block;">Penes, apical spine (45): absent or slightly marked as a continuation of the penes → present, distinctly protruding from the penes</styled-content></p><p><styled-content style="padding-left:40px; text-indent:-20px; display:block;">Cleft between large and small penile lobes (47): absent → long, opened</styled-content></p><p><styled-content style="padding-left:40px; text-indent:-20px; display:block;">Clypeus, median proyection (60): present → absent</styled-content></p><p><styled-content style="padding-left:20px; text-indent:-20px; display:block;">Node 32 (<italic><tp:taxon-name><tp:taxon-name-part taxon-name-part-type="genus">Tortopsis</tp:taxon-name-part></tp:taxon-name></italic> + <italic><tp:taxon-name><tp:taxon-name-part taxon-name-part-type="genus">Tortopus</tp:taxon-name-part></tp:taxon-name></italic>):</styled-content></p><p><styled-content style="padding-left:40px; text-indent:-20px; display:block;">Char. 2: 1.987 → 2.044–2.268</styled-content></p><p><styled-content style="padding-left:40px; text-indent:-20px; display:block;">Char. 6: 6.000–9.000 → 1.000</styled-content></p><p><styled-content style="padding-left:40px; text-indent:-20px; display:block;">Char. 7: 1.000 → 0.000</styled-content></p><p><styled-content style="padding-left:40px; text-indent:-20px; display:block;">Char. 15: 5.417–5.769 → 6.364</styled-content></p><p><styled-content style="padding-left:40px; text-indent:-20px; display:block;">Fore tarsite 5 apex (30): blunt or transv ridge → trilobed</styled-content></p><p><styled-content style="padding-left:40px; text-indent:-20px; display:block;">HW, anal area (38): with any or few crossveins → with many crossveins forming a network</styled-content></p><p><styled-content style="padding-left:40px; text-indent:-20px; display:block;">Female sternum VIII, sockets position (51): anterior → submedian</styled-content></p><!--PageBreak--></app></tp:treatment-sec><ref-list><ref id="B10"><mixed-citation xmlns:xlink="http://www.w3.org/1999/xlink" xlink:type="simple"><person-group><name name-style="western"><surname>Domínguez</surname><given-names>E</given-names></name></person-group> (<year>1988</year>) <article-title><italic><tp:taxon-name><tp:taxon-name-part taxon-name-part-type="genus">Asthenopus</tp:taxon-name-part> <tp:taxon-name-part taxon-name-part-type="species">gilliesi</tp:taxon-name-part></tp:taxon-name></italic> sp. n. y su importancia en la taxonomía de la subfamilia <tp:taxon-name><tp:taxon-name-part taxon-name-part-type="subfamily">Asthenopodinae</tp:taxon-name-part></tp:taxon-name> (<tp:taxon-name><tp:taxon-name-part taxon-name-part-type="order">Ephemeroptera</tp:taxon-name-part></tp:taxon-name>: <tp:taxon-name><tp:taxon-name-part taxon-name-part-type="family">Polymitarcyidae</tp:taxon-name-part></tp:taxon-name>).</article-title><source>Anales del Museo de Historia Natural de Valparaíso</source><volume>19</volume>: <fpage>21</fpage>–<lpage>26</lpage>.</mixed-citation></ref><ref id="B32"><mixed-citation xmlns:xlink="http://www.w3.org/1999/xlink" xlink:type="simple"><person-group><name name-style="western"><surname>Hubbard</surname><given-names>MD</given-names></name><name name-style="western"><surname>Dominguez</surname><given-names>E</given-names></name></person-group> (<year>1988</year>) <article-title>Synonymy of the neotropical mayfly genera <tp:taxon-name><tp:taxon-name-part taxon-name-part-type="genus">Asthenopus</tp:taxon-name-part></tp:taxon-name> and <tp:taxon-name><tp:taxon-name-part taxon-name-part-type="genus">Asthenopodes</tp:taxon-name-part></tp:taxon-name> (<tp:taxon-name><tp:taxon-name-part taxon-name-part-type="order">Ephemeroptera</tp:taxon-name-part></tp:taxon-name> : <tp:taxon-name><tp:taxon-name-part taxon-name-part-type="family">Polymitarcyidae</tp:taxon-name-part></tp:taxon-name> : <tp:taxon-name><tp:taxon-name-part taxon-name-part-type="subfamily">Asthenopodinae</tp:taxon-name-part></tp:taxon-name>).</article-title><source>The Florida Entomologist</source><volume>71</volume>: <fpage>207</fpage>–<lpage>210</lpage>. doi: <ext-link ext-link-type="doi" xlink:href="10.2307/3495369" xlink:type="simple">10.2307/3495369</ext-link></mixed-citation></ref><ref id="B34"><mixed-citation xmlns:xlink="http://www.w3.org/1999/xlink" xlink:type="simple"><person-group><name name-style="western"><surname>Kluge</surname><given-names>NJ</given-names></name></person-group> (<year>2004</year>) <source>The phylogenetic system of <tp:taxon-name><tp:taxon-name-part taxon-name-part-type="order">Ephemeroptera</tp:taxon-name-part></tp:taxon-name></source>. <publisher-name>Kluwer</publisher-name>, <size units="page">442 pp</size>.</mixed-citation></ref></ref-list></tp:taxon-treatment>
