# Supplementary material for: Phylogeny and biogeography of Asthenopodinae with a revision of Asthenopus, reinstatement of Asthenopodes, and the description of the new genera Hubbardipes and Priasthenopus (Ephemeroptera, Polymitarcyidae)
Source: Zookeys. 2015 Jan 28;(478):45–128. doi: 10.3897/zookeys.478.8057 (PMC4319052; doi:10.3897/zookeys.478.8057)
Supplement: XML Treatment for Priasthenopus gilliesi [file zookeys.478.8057-treatment4.xml]

<!DOCTYPE tp:taxon-treatment
  PUBLIC "-//TaxonX//DTD Taxonomic Treatment Publishing DTD v0 20100105//EN" "tax-treatment-NSO.dtd">
<tp:taxon-treatment xmlns:tp="http://www.plazi.org/taxpub"><tp:treatment-meta><kwd-group><label>Taxon classification</label><kwd><named-content content-type="kingdom">Animalia</named-content></kwd><kwd><named-content content-type="order">Ephemeroptera</named-content></kwd><kwd><named-content content-type="family">Polymitarcyidae</named-content></kwd></kwd-group><mixed-citation publication-type="journal"><person-group><name><surname>Molineri</surname><given-names>Carlos</given-names></name><name><surname>Salles</surname><given-names>Frederico F.</given-names></name><name><surname>Peters</surname><given-names>Janice G.</given-names></name></person-group><article-title>Phylogeny and biogeography of <tp:taxon-name><tp:taxon-name-part taxon-name-part-type="subfamily">Asthenopodinae</tp:taxon-name-part></tp:taxon-name> with a revision of <italic><tp:taxon-name><tp:taxon-name-part taxon-name-part-type="genus">Asthenopus</tp:taxon-name-part></tp:taxon-name></italic>, reinstatement of <italic><tp:taxon-name><tp:taxon-name-part taxon-name-part-type="genus">Asthenopodes</tp:taxon-name-part></tp:taxon-name></italic>, and the description of the new genera <italic><tp:taxon-name><tp:taxon-name-part taxon-name-part-type="genus">Hubbardipes</tp:taxon-name-part></tp:taxon-name></italic> and <italic><tp:taxon-name><tp:taxon-name-part taxon-name-part-type="genus">Priasthenopus</tp:taxon-name-part></tp:taxon-name></italic> (<tp:taxon-name><tp:taxon-name-part taxon-name-part-type="order">Ephemeroptera</tp:taxon-name-part></tp:taxon-name>, <tp:taxon-name><tp:taxon-name-part taxon-name-part-type="family">Polymitarcyidae</tp:taxon-name-part></tp:taxon-name>)</article-title><source>Zookeys</source><day>28</day><month>1</month><year>2015</year><volume>2015</volume><issue>478</issue><fpage>45</fpage><lpage>128</lpage><pub-id pub-id-type="doi">10.3897/zookeys.478.8057</pub-id></mixed-citation></tp:treatment-meta><tp:nomenclature><tp:taxon-name>
                        <tp:taxon-name-part taxon-name-part-type="genus">Priasthenopus</tp:taxon-name-part>
                        <tp:taxon-name-part taxon-name-part-type="species">gilliesi</tp:taxon-name-part>
                    </tp:taxon-name><tp:taxon-authority>(Domínguez)</tp:taxon-authority><tp:taxon-status xmlns:xlink="http://www.w3.org/1999/xlink" xlink:type="simple">comb. n.</tp:taxon-status><tp:nomenclature-citation-list><tp:nomenclature-citation><tp:taxon-name><tp:taxon-name-part taxon-name-part-type="genus">Asthenopus</tp:taxon-name-part> <tp:taxon-name-part taxon-name-part-type="species">gilliesi</tp:taxon-name-part></tp:taxon-name><comment><xref ref-type="bibr" rid="B10">Domínguez 1988</xref>: 21; <xref ref-type="bibr" rid="B32">Hubbard and Domínguez 1988</xref>: 207; <xref ref-type="bibr" rid="B12">Domínguez et al. 2006</xref>: 562</comment></tp:nomenclature-citation></tp:nomenclature-citation-list></tp:nomenclature><tp:treatment-sec sec-type="Material"><title>Material.</title><p>Paratype male (IFML TEPH095, slide 041) from URUGUAY, Artigas, San Gregorio, orillas río Uruguay, 29.xi.1959, light trap, C.S. Carbonell col.; 5 male imagos (slide IBN141CM) and 1 male and 1 female (slide IBN471CM) subimagos (IBN) from COLOMBIA, Amazonas, P. N. Amacayacu, río Amacayacu, 93 m, <named-content xmlns:xlink="http://www.w3.org/1999/xlink" content-type="dwc:verbatimCoordinates" xlink:type="simple">S 3°48'28" − W 70°15'21"</named-content>, 3.ii.1999, light trap 18−20 h PM, E. Domínguez, M.C. Zúñiga &amp; C. Molineri cols.; 5 male imagos and 1 female subimago (IBN) from BOLIVIA, Santa Cruz, near Once Por Ciento, río Blanco, 250 m, <named-content xmlns:xlink="http://www.w3.org/1999/xlink" content-type="dwc:verbatimCoordinates" xlink:type="simple">S 15°21'39.7" − W 63°17'28.8"</named-content>, 14.vi.2000, light trap, E. Domínguez col.; 1 female adult (CZNC) from BRAZIL, Rio N. Aripuanã, Rio Juma, Ig. Campineiro Gde., 8−9.ix.2004, Pennsylvãnia light trap; and 2 male imagos (CZNC) from Amazonas, Barcelos, rio Demene, ´boca´barco, 8−9.viii.2009, Pennsylvania light trap.</p></tp:treatment-sec><tp:treatment-sec sec-type="Diagnosis"><title>Diagnosis.</title><p><italic><tp:taxon-name><tp:taxon-name-part taxon-name-part-type="genus">Priasthenopus</tp:taxon-name-part> <tp:taxon-name-part taxon-name-part-type="species">gilliesi</tp:taxon-name-part></tp:taxon-name></italic> is known from adults of both sexes and eggs, and is the only species known in the genus. The characters useful to distinguish it from other <tp:taxon-name><tp:taxon-name-part taxon-name-part-type="subfamily">Asthenopodinae</tp:taxon-name-part></tp:taxon-name> are listed in the generic diagnosis.</p><p>Male imago. See generic section above and original description in <xref ref-type="bibr" rid="B10">Domínguez (1988)</xref>.</p><p>Female subimago. Length (mm): body, 6.5; FW, 8.9; HW, 3.3; cerci, 1.5. General coloration yellowish white with gray markings. Head cream extensively shaded gray dorsally, the shading is uniform anteriorly but in the form of a fine netted pattern posteriorly to lateral ocelli, occiput with a pair of submedian pale anterior spots and a pair of submedian dark posterior spots; venter of head whitish. Antennae yellowish white shaded with gray on scape and pedicel. Thorax cream. Anterior ring of prothorax very thin, less than 1/4 the dorsal length of posterior ring; ratio width/length: 2.6; pronotum shaded blackish on median area except pale medial line, presternum paler, shaded gray before coxa. Mesonotum shaded very diffusely with gray, darker on longitudinal carinae and between posteroscutal protuberances; mesosternum and pleurae paler, shaded gray on anterior corner of katepisternum. Metanotum shaded gray on posterior half, except on a pale median triangular mark, shaded darker posteriorly to this pale mark; metasternum whitish. Legs whitish except coxae yellowish shaded gray and apex <!--PageBreak--><!--PageBreak-->of hind trochanter pointed and yellowish orange. Wings (Figs <xref ref-type="fig" rid="F8">8H–I</xref>). Membrane of fore and hind wings slightly shaded with light brown, veins translucent shaded with light brown, markedly on larger veins (C, Sc, Rs); marginal intercalaries relatively long (Fig. <xref ref-type="fig" rid="F8">8H</xref>), MP<sub>1</sub> fused with MP<sub>2</sub> at base; 2 crossveins present between M and R stems basally to Rs fork. Abdomen whitish, shaded with gray dorsally and darkening posteriorly, shading on terga interrupted on medial paler line, this line is wide on terga 1–4, narrows posteriorly on 5–7, thin on 8, and widens posteriorly on 9–10; sterna whitish translucent except gill sclerites yellowish white; sternum 8 with anteromedian pair of relatively large sockets (Fig. <xref ref-type="fig" rid="F8">8J</xref>). Cerci whitish, about 0.2 the length of FW.</p><p>Eggs. See generic description.</p></tp:treatment-sec><tp:treatment-sec sec-type="Distribution"><title>Distribution.</title><p>This species presents a wide geographic range that spans from the Amazon River in the North to the Uruguay River in the South, also extending towards the West in Bolivian Chiquitania.</p></tp:treatment-sec><tp:treatment-sec sec-type="Discussion"><title>Discussion.</title><p><italic><tp:taxon-name><tp:taxon-name-part taxon-name-part-type="genus">Priasthenopus</tp:taxon-name-part> <tp:taxon-name-part taxon-name-part-type="species">gilliesi</tp:taxon-name-part></tp:taxon-name></italic> male imagos were adequately described by <xref ref-type="bibr" rid="B10">Domínguez (1988)</xref>, females and eggs are described here for the first time. There are no morphological differences between the male imagos examined from the different localities, except for the penes of the Colombian males are slightly stouter, and those from the Bolivian males are slightly slender than the penes of the Uruguayan types. In the forewings, vein MP<sub>1</sub> is basally free except on Bolivian males where this vein tends to fuse with MP<sub>2</sub>, although not completely.</p></tp:treatment-sec><tp:treatment-sec><!--Section generated to contain objects referenced in tp:taxon-treatment.--><fig id="F8" position="float" orientation="portrait"><label>Figure 8.</label><caption><p><italic><tp:taxon-name><tp:taxon-name-part taxon-name-part-type="genus">Priasthenopus</tp:taxon-name-part> <tp:taxon-name-part taxon-name-part-type="species">gilliesi</tp:taxon-name-part></tp:taxon-name></italic>, adults and egg. Male imago: <bold>A</bold> genitalia, v.v. (Colombian specimen) <bold>B</bold> penes (Bolivian specimen) <bold>C</bold> penes (Uruguayan paratype) <bold>D–E</bold> FW detail of base (arrows indicate veins IMP and MP2) <bold>F</bold> detail of FW, posterior margin <bold>G</bold> hind wing. Female subimago: <bold>H</bold> forewing <bold>I</bold> hind wing <bold>J</bold> sternum VIII and detail of sockets (s). Egg (SEM): <bold>K</bold> general view <bold>L</bold> detail of cap and chorion, LD = large disks, SD = small disks.</p></caption><graphic xmlns:xlink="http://www.w3.org/1999/xlink" xlink:href="zookeys-478-045-g008.jpg" position="float" orientation="portrait" xlink:type="simple" id="oo_37679.jpg"/></fig></tp:treatment-sec><ref-list><ref id="B10"><mixed-citation xmlns:xlink="http://www.w3.org/1999/xlink" xlink:type="simple"><person-group><name name-style="western"><surname>Domínguez</surname><given-names>E</given-names></name></person-group> (<year>1988</year>) <article-title><italic><tp:taxon-name><tp:taxon-name-part taxon-name-part-type="genus">Asthenopus</tp:taxon-name-part> <tp:taxon-name-part taxon-name-part-type="species">gilliesi</tp:taxon-name-part></tp:taxon-name></italic> sp. n. y su importancia en la taxonomía de la subfamilia <tp:taxon-name><tp:taxon-name-part taxon-name-part-type="subfamily">Asthenopodinae</tp:taxon-name-part></tp:taxon-name> (<tp:taxon-name><tp:taxon-name-part taxon-name-part-type="order">Ephemeroptera</tp:taxon-name-part></tp:taxon-name>: <tp:taxon-name><tp:taxon-name-part taxon-name-part-type="family">Polymitarcyidae</tp:taxon-name-part></tp:taxon-name>).</article-title><source>Anales del Museo de Historia Natural de Valparaíso</source><volume>19</volume>: <fpage>21</fpage>–<lpage>26</lpage>.</mixed-citation></ref><ref id="B32"><mixed-citation xmlns:xlink="http://www.w3.org/1999/xlink" xlink:type="simple"><person-group><name name-style="western"><surname>Hubbard</surname><given-names>MD</given-names></name><name name-style="western"><surname>Dominguez</surname><given-names>E</given-names></name></person-group> (<year>1988</year>) <article-title>Synonymy of the neotropical mayfly genera <tp:taxon-name><tp:taxon-name-part taxon-name-part-type="genus">Asthenopus</tp:taxon-name-part></tp:taxon-name> and <tp:taxon-name><tp:taxon-name-part taxon-name-part-type="genus">Asthenopodes</tp:taxon-name-part></tp:taxon-name> (<tp:taxon-name><tp:taxon-name-part taxon-name-part-type="order">Ephemeroptera</tp:taxon-name-part></tp:taxon-name> : <tp:taxon-name><tp:taxon-name-part taxon-name-part-type="family">Polymitarcyidae</tp:taxon-name-part></tp:taxon-name> : <tp:taxon-name><tp:taxon-name-part taxon-name-part-type="subfamily">Asthenopodinae</tp:taxon-name-part></tp:taxon-name>).</article-title><source>The Florida Entomologist</source><volume>71</volume>: <fpage>207</fpage>–<lpage>210</lpage>. doi: <ext-link ext-link-type="doi" xlink:href="10.2307/3495369" xlink:type="simple">10.2307/3495369</ext-link></mixed-citation></ref><ref id="B12"><mixed-citation xmlns:xlink="http://www.w3.org/1999/xlink" xlink:type="simple"><person-group><name name-style="western"><surname>Domínguez</surname><given-names>E</given-names></name><name name-style="western"><surname>Molineri</surname><given-names>C</given-names></name><name name-style="western"><surname>Pescador</surname><given-names>ML</given-names></name><name name-style="western"><surname>Hubbard</surname><given-names>MD</given-names></name><name name-style="western"><surname>Nieto</surname><given-names>C</given-names></name></person-group> (<year>2006</year>) <source><tp:taxon-name><tp:taxon-name-part taxon-name-part-type="order">Ephemeroptera</tp:taxon-name-part></tp:taxon-name> of South America. Aquatic Biodiversity in Latin America</source>. <publisher-name>Pensoft</publisher-name>, <size units="page">650 pp</size>.</mixed-citation></ref></ref-list></tp:taxon-treatment>
