# Supplementary material for: Phylogeny and biogeography of Asthenopodinae with a revision of Asthenopus, reinstatement of Asthenopodes, and the description of the new genera Hubbardipes and Priasthenopus (Ephemeroptera, Polymitarcyidae)
Source: Zookeys. 2015 Jan 28;(478):45–128. doi: 10.3897/zookeys.478.8057 (PMC4319052; doi:10.3897/zookeys.478.8057)
Supplement: XML Treatment for Asthenopodes traverae [file zookeys.478.8057-treatment8.xml]

<!DOCTYPE tp:taxon-treatment
  PUBLIC "-//TaxonX//DTD Taxonomic Treatment Publishing DTD v0 20100105//EN" "tax-treatment-NSO.dtd">
<tp:taxon-treatment xmlns:tp="http://www.plazi.org/taxpub"><tp:treatment-meta><kwd-group><label>Taxon classification</label><kwd><named-content content-type="kingdom">Animalia</named-content></kwd><kwd><named-content content-type="order">Ephemeroptera</named-content></kwd><kwd><named-content content-type="family">Polymitarcyidae</named-content></kwd></kwd-group><mixed-citation publication-type="journal"><person-group><name><surname>Molineri</surname><given-names>Carlos</given-names></name><name><surname>Salles</surname><given-names>Frederico F.</given-names></name><name><surname>Peters</surname><given-names>Janice G.</given-names></name></person-group><article-title>Phylogeny and biogeography of <tp:taxon-name><tp:taxon-name-part taxon-name-part-type="subfamily">Asthenopodinae</tp:taxon-name-part></tp:taxon-name> with a revision of <italic><tp:taxon-name><tp:taxon-name-part taxon-name-part-type="genus">Asthenopus</tp:taxon-name-part></tp:taxon-name></italic>, reinstatement of <italic><tp:taxon-name><tp:taxon-name-part taxon-name-part-type="genus">Asthenopodes</tp:taxon-name-part></tp:taxon-name></italic>, and the description of the new genera <italic><tp:taxon-name><tp:taxon-name-part taxon-name-part-type="genus">Hubbardipes</tp:taxon-name-part></tp:taxon-name></italic> and <italic><tp:taxon-name><tp:taxon-name-part taxon-name-part-type="genus">Priasthenopus</tp:taxon-name-part></tp:taxon-name></italic> (<tp:taxon-name><tp:taxon-name-part taxon-name-part-type="order">Ephemeroptera</tp:taxon-name-part></tp:taxon-name>, <tp:taxon-name><tp:taxon-name-part taxon-name-part-type="family">Polymitarcyidae</tp:taxon-name-part></tp:taxon-name>)</article-title><source>Zookeys</source><day>28</day><month>1</month><year>2015</year><volume>2015</volume><issue>478</issue><fpage>45</fpage><lpage>128</lpage><pub-id pub-id-type="doi">10.3897/zookeys.478.8057</pub-id></mixed-citation></tp:treatment-meta><tp:nomenclature><tp:taxon-name>
                        <tp:taxon-name-part taxon-name-part-type="genus">Asthenopodes</tp:taxon-name-part>
                        <tp:taxon-name-part taxon-name-part-type="species">traverae</tp:taxon-name-part>
                        <object-id xmlns:xlink="http://www.w3.org/1999/xlink" content-type="zoobank" xlink:type="simple">http://zoobank.org/D3A80802-232F-4930-99FC-D7C0EDC862D1</object-id>
                    </tp:taxon-name><tp:taxon-status xmlns:xlink="http://www.w3.org/1999/xlink" xlink:type="simple">sp. n.</tp:taxon-status><xref ref-type="fig" rid="F11">Figs 11E–H</xref><xref ref-type="fig" rid="F12">, 12C–D</xref><xref ref-type="fig" rid="F13">, 13B, D, F</xref><xref ref-type="fig" rid="F20">, 20C</xref><tp:nomenclature-citation-list><tp:nomenclature-citation><tp:taxon-name><tp:taxon-name-part taxon-name-part-type="genus">Asthenopodes</tp:taxon-name-part></tp:taxon-name><comment> sp. “females from Uruguay”, <xref ref-type="bibr" rid="B64">Traver 1956</xref>: 5.</comment></tp:nomenclature-citation></tp:nomenclature-citation-list></tp:nomenclature><tp:treatment-sec sec-type="Material"><title>Material.</title><p>Holotype (IBN) male and paratypes (IBN) 4 males and 22 females (slides IBN468–469CM) from ARGENTINA, Misiones, Parque Provincial Urugua-í, Arroyo Uruzú, 7−11.xii.1999, C. Molineri col.; 1 female imago (“<italic><tp:taxon-name><tp:taxon-name-part taxon-name-part-type="genus">Asthenopodes</tp:taxon-name-part></tp:taxon-name></italic> sp.” Traver det.) from URUGUAY, Artigas (Uruguay 19), 9.i.1952; and 27 female adults from URUGUAY, Artigas, Sepulturas (D-3), 18.xii.1952, Carbonell col. Paratypes from Uruguay deposited in FCE-Ep.</p><p>Non-type material: 1 female (wings on slide) from BRAZIL, Sao Paulo, Jacareí, rio Paraiba do Sul, 21.xi.1987, CG Froehlich et al. cols (deposited at MZSP).</p></tp:treatment-sec><tp:treatment-sec sec-type="Diagnosis"><title>Diagnosis.</title><p>Four autapomorphies characterize this species, all are small changes in continuous characters, except the marked shortening of the median remnant of styliger plate (at the middle, since laterally a tong-like projection is present, Fig. <xref ref-type="fig" rid="F12">12C</xref>). <italic><tp:taxon-name><tp:taxon-name-part taxon-name-part-type="genus">Asthenopodes</tp:taxon-name-part> <tp:taxon-name-part taxon-name-part-type="species">traverae</tp:taxon-name-part></tp:taxon-name></italic> sp. n. is known in the alate and egg stages, all females are subimagos even those that apparently have laid the eggs (empty females). This species can be distinguished from the other species of the genus by the following combination of characters: 1) males yellowish white, females blackish; 2) FW length male 14.0–14.5 mm, female 15.5–22.5 mm, membrane yellowish hyaline; 3) male foreleg length 0.9–1.0 times the length of FW; 4) pronotum width/length ratio: 1.3–1.9 (male), 2.0 (female); 5) 16–22 marginal intercalary veins present on the entire margin of FW (also present in HW) generally longer than distance between longitudinal veins, fused to main veins, poorly anastomosed (Fig. <xref ref-type="fig" rid="F11">11E–H</xref>); 6) male FW with 4 to 5 cross veins between Rs and MA basal to Rs fork; 7) ratio total length/basal width of forceps 4.7–4.9 (Fig. <xref ref-type="fig" rid="F12">12C–D</xref>); 8) median remnant of styliger plate posterolaterally expanded forming a pair of rounded projections, penes large and robust, sclerotized, curved and twisted (Fig. <xref ref-type="fig" rid="F12">12C–D</xref>); 9) female sternum VIII with anteromedian sockets well developed, whitish surrounded by a large brownish area (Fig. <xref ref-type="fig" rid="F13">13D</xref>); 10) egg caps small, much thinner than maximum width of the egg, formed by 5–6 filaments; medium-sized and small chorionic plates present (Fig. <xref ref-type="fig" rid="F13">13B</xref>).</p><p>Male imago. Length (mm): body, 12.2–13.5; FW, 14.0–14.5; HW, 6.8–7.3; foreleg, 12.3–14.0; cerci, 35.5–38.5. General coloration yellowish white. Head shaded black dorsally almost entirely, with a pair of distinct submedian black marks anteriorly to median ocellus; occipital hind margin with pale median zone; head ventrally pale without markings. Antennae: scape and pedicel short, yellowish on venter of pedicel, both slightly shaded with gray; flagellum very thin, hyaline, similar in length to forefemur. Thorax. Pronotum translucent, shaded slightly with gray except on membranes separating anterior and posterior rings, darker laterally; pronotum width/length: 1.3–1.9. Meso- and metanotum yellowish white with gray markings mainly posteriorly but also on sutures. Thoracic pleurae and sterna yellowish white shaded gray only at base of coxae and wings. Legs. Forelegs: coxa dorsally whitish with a gray mark, ventrally yellowish; femur dorsally yellowish shaded gray on apical third, ventrally whitish; tibia whitish translucent shaded gray mainly on dorsum; tarsi translucent shaded slightly with gray; large claws, stalk with brown inner margin, rest whitish; articulations between femur-tibia and tibia-tarsus very sclerotized, brownish. Middle and hind legs yellowish, shaded with gray from half of femur to apex of leg. Wings (Fig. <xref ref-type="fig" rid="F11">11E–H</xref>). Membrane hyaline slightly tinged with gray on costal and subcostal sectors (membrane yellowish under transmitted light); all veins light gray, lighter toward hind margin; 5 cross veins between R stem and M sector; long marginal intercalaries on hind margin of both wings. Abdomen yellowish white widely shaded with gray, some darker marks as follows: submedian short anterior dashes and sublateral oblique stripes on terga III–VIII, lateral margins of terga VIII–IX, and median line of IX–X (thinner on X). Abdominal sterna whitish except gill sclerites yellowish white. Genitalia (Fig. <xref ref-type="fig" rid="F12">12C–D</xref>): lateral margins of sternum IX and pedestals yellowish; median remnant of styliger plate whitish with a gray strip on hind margin between the tongue-like projections (“Ll”Fig. in Fig. <xref ref-type="fig" rid="F12">12D</xref>); pedestals well separated from each other, relatively long and becoming wider distally; forceps whitish, long and wide; base of penes well developed, subquadrate, whitish; penes strongly sclerotized, orangeish basally but yellowish distally. Cerci whitish, terminal filament reduced to 7–8 thin annuli, straight, whitish.</p><p>Female subimago. Length (mm): body, 9.5–19.0; forewing, 15.5–22.5; hind wing, 7.5–11.5; cerci 3.5–4.0. General coloration dark brown shaded widely with black. Head black dorsally, yellowish white ventrally except on remnants of tusks, brownish. Antennae dark brownish except apical half of flagellum whitish. Thorax. Sclerites dark brown, membranes shaded black. Pronotum width/length: 2. Legs brownish except membranous portions, whitish. Wings (Fig. <xref ref-type="fig" rid="F11">11G–H</xref>) with yellowish brown membranes and veins, veins C and Sc darker. Abdomen. Terga dark brown completely shaded black; sterna paler, brownish laterally, yellowish medially, with two or more pairs of small pale dots; sternum VIII with two small anteromedian sockets (Fig. <xref ref-type="fig" rid="F13">13D</xref>). Caudal filaments brownish, terminal filament shorter than tergum VIII, cerci 0.3–0.4 times the length of the abdomen (0.2 the length of FW).</p><p>Eggs (Fig. <xref ref-type="fig" rid="F13">13B</xref>). Length, 305–355 µ; width, 195–225 µ. Two small polar caps (maximum width, 70–82.5 µ) formed by 5–6 long coiled threads. Chorionic surface smooth with regularly spaced chorionic plates. Chorionic plates (“disk-like” structures) relatively small and rounded, with irregular margins. Smaller plates, irregular in form scattered between the larger ones.</p></tp:treatment-sec><tp:treatment-sec sec-type="Etymology"><title>Etymology.</title><p>The species is dedicated to the great mayfly specialist Jay R Traver, who visited Uruguay and worked with Mr. C. S. Carbonell’s collections at the “Museo de la República” recognizing the females of this species as distinct from <italic><tp:taxon-name><tp:taxon-name-part taxon-name-part-type="genus">Asthenopus</tp:taxon-name-part> <tp:taxon-name-part taxon-name-part-type="species">picteti</tp:taxon-name-part></tp:taxon-name></italic> (also unknown at that time).</p></tp:treatment-sec><tp:treatment-sec sec-type="Distribution"><title>Distribution.</title><p>Parana biogeographic subregion in Argentina, Uruguay and Brazil.</p></tp:treatment-sec><tp:treatment-sec sec-type="Biological remarks"><title>Biological remarks.</title><p>Females subimagos were collected (in Misiones Province) while swarming in compact groups at about 3 m above water in pool areas around sunset. The same behavior was reported by <xref ref-type="bibr" rid="B64">Traver (1956)</xref> for the Uruguayan females. Males were caught at light traps during the first hours of dark, so the male flight is unknown.</p></tp:treatment-sec><tp:treatment-sec sec-type="Discussion"><title>Discussion.</title><p><xref ref-type="bibr" rid="B64">Traver (1956)</xref> described females of <italic><tp:taxon-name><tp:taxon-name-part taxon-name-part-type="genus">Asthenopodes</tp:taxon-name-part> <tp:taxon-name-part taxon-name-part-type="species">traverae</tp:taxon-name-part></tp:taxon-name></italic> as distinct from <italic><tp:taxon-name><tp:taxon-name-part taxon-name-part-type="genus">Asthenopus</tp:taxon-name-part> <tp:taxon-name-part taxon-name-part-type="species">picteti</tp:taxon-name-part></tp:taxon-name></italic> in spite of the fact that the female of that species was also unknown at that time. Nevertheless Traver realized that they differ from <italic><tp:taxon-name><tp:taxon-name-part taxon-name-part-type="genus">Asthenopus</tp:taxon-name-part> <tp:taxon-name-part taxon-name-part-type="species">picteti</tp:taxon-name-part></tp:taxon-name></italic> males in color and size, and left them unnamed. With the collection of new material from both species (and sexes) in Misiones (Argentina), it became evident that they constitute a new species. <italic><tp:taxon-name><tp:taxon-name-part taxon-name-part-type="genus">Asthenopodes</tp:taxon-name-part> <tp:taxon-name-part taxon-name-part-type="species">traverae</tp:taxon-name-part></tp:taxon-name></italic> females can be distinguished from <italic><tp:taxon-name><tp:taxon-name-part taxon-name-part-type="genus">Asthenopus</tp:taxon-name-part> <tp:taxon-name-part taxon-name-part-type="species">picteti</tp:taxon-name-part></tp:taxon-name></italic> females by their black general coloration, somewhat slender forewings, femora and cerci widely shaded with black, and enlarged abdominal gill sclerites (remnants of nymphal gill muscles insertions), for other differences see discussion under <italic><tp:taxon-name><tp:taxon-name-part taxon-name-part-type="genus">Asthenopus</tp:taxon-name-part> <tp:taxon-name-part taxon-name-part-type="species">picteti</tp:taxon-name-part></tp:taxon-name></italic>. Very similar in aspect but much smaller are the females of <italic><tp:taxon-name><tp:taxon-name-part taxon-name-part-type="genus">Asthenopodes</tp:taxon-name-part> <tp:taxon-name-part taxon-name-part-type="species">chumuco</tp:taxon-name-part></tp:taxon-name></italic>, the allopatric sister species of <italic><tp:taxon-name><tp:taxon-name-part taxon-name-part-type="genus">Asthenopodes</tp:taxon-name-part> <tp:taxon-name-part taxon-name-part-type="species">traverae</tp:taxon-name-part></tp:taxon-name></italic>.</p></tp:treatment-sec><tp:treatment-sec><!--Section generated to contain objects referenced in tp:taxon-treatment.--><fig id="F11" position="float" orientation="portrait"><label>Figure 11.</label><caption><p><italic><tp:taxon-name><tp:taxon-name-part taxon-name-part-type="genus">Asthenopodes</tp:taxon-name-part></tp:taxon-name></italic> wings, steromicroscope photographs. Males to the left, females to the right: <bold>A–D</bold> <italic><tp:taxon-name><tp:taxon-name-part taxon-name-part-type="genus">Asthenopus</tp:taxon-name-part> <tp:taxon-name-part taxon-name-part-type="species">picteti</tp:taxon-name-part></tp:taxon-name></italic> <bold>E–H</bold> <italic><tp:taxon-name><tp:taxon-name-part taxon-name-part-type="genus">Asthenopodes</tp:taxon-name-part> <tp:taxon-name-part taxon-name-part-type="species">traverae</tp:taxon-name-part></tp:taxon-name></italic> <bold>I–L</bold> <italic><tp:taxon-name><tp:taxon-name-part taxon-name-part-type="genus">Asthenopodes</tp:taxon-name-part> <tp:taxon-name-part taxon-name-part-type="species">chumuco</tp:taxon-name-part></tp:taxon-name></italic>. Not to scale.</p></caption><graphic xmlns:xlink="http://www.w3.org/1999/xlink" xlink:href="zookeys-478-045-g011.jpg" position="float" orientation="portrait" xlink:type="simple" id="oo_37682.jpg"/></fig><fig id="F12" position="float" orientation="portrait"><label>Figure 12.</label><caption><p><italic><tp:taxon-name><tp:taxon-name-part taxon-name-part-type="genus">Asthenopodes</tp:taxon-name-part></tp:taxon-name></italic>, male genitalia: general view to the left, detail of penes to the right. <bold>A–B</bold> <italic><tp:taxon-name><tp:taxon-name-part taxon-name-part-type="genus">Asthenopus</tp:taxon-name-part> <tp:taxon-name-part taxon-name-part-type="species">picteti</tp:taxon-name-part></tp:taxon-name></italic> <bold>C–D</bold> <italic><tp:taxon-name><tp:taxon-name-part taxon-name-part-type="genus">Asthenopodes</tp:taxon-name-part> <tp:taxon-name-part taxon-name-part-type="species">traverae</tp:taxon-name-part></tp:taxon-name></italic> <bold>E–F</bold> <italic><tp:taxon-name><tp:taxon-name-part taxon-name-part-type="genus">Asthenopodes</tp:taxon-name-part> <tp:taxon-name-part taxon-name-part-type="species">chumuco</tp:taxon-name-part></tp:taxon-name></italic>. Scale bar = 200 µ in <bold>E</bold> 100 µ in <bold>F.</bold> Abbreviations: mp = median plate of stryliger; pe = pedestal; s9 = ninth sternum; see Appendix <xref ref-type="app" rid="APP2">2</xref> for explanation of measures (letters a to g, and z).</p></caption><graphic xmlns:xlink="http://www.w3.org/1999/xlink" xlink:href="zookeys-478-045-g012.jpg" position="float" orientation="portrait" xlink:type="simple" id="oo_37683.jpg"/></fig><app id="APP2"><title>Appendix 2</title><p>List of apomorphies from terminals and nodes. Arrows separate plesiomorphic from apomorphic states.</p><p><styled-content style="padding-left:20px; text-indent:-20px; display:block;"><italic><tp:taxon-name><tp:taxon-name-part taxon-name-part-type="genus">Ephoron</tp:taxon-name-part></tp:taxon-name></italic>:</styled-content></p><p><styled-content style="padding-left:40px; text-indent:-20px; display:block;">No autapomorphies</styled-content></p><p><styled-content style="padding-left:20px; text-indent:-20px; display:block;"><italic><tp:taxon-name><tp:taxon-name-part taxon-name-part-type="genus">Campsurus</tp:taxon-name-part> <tp:taxon-name-part taxon-name-part-type="species">violaceus</tp:taxon-name-part></tp:taxon-name></italic>:</styled-content></p><p><styled-content style="padding-left:40px; text-indent:-20px; display:block;">Char. 1: 0.395 → 0.357–0.360</styled-content></p><p><styled-content style="padding-left:40px; text-indent:-20px; display:block;">Char. 13: 15.000–16.667 → 19.000–23.000</styled-content></p><p><styled-content style="padding-left:40px; text-indent:-20px; display:block;">Char. 15: 5.417–5.769 → 2.727–2.846</styled-content></p><p><styled-content style="padding-left:40px; text-indent:-20px; display:block;">Char. 17: 1.077–1.083 → 2.600</styled-content></p><p><styled-content style="padding-left:40px; text-indent:-20px; display:block;">Char. 21: 1.833 → 2.625–3.333</styled-content></p><p><styled-content style="padding-left:40px; text-indent:-20px; display:block;">Cleft between large and small penile lobes (47): absent → long, opened</styled-content></p><p><styled-content style="padding-left:40px; text-indent:-20px; display:block;">Female sternum VIII, anteromedian sockets (53): larger extending somewhat posteriorly from keel`s base → fused</styled-content></p><p><styled-content style="padding-left:20px; text-indent:-20px; display:block;"><italic><tp:taxon-name><tp:taxon-name-part taxon-name-part-type="genus">Povilla</tp:taxon-name-part></tp:taxon-name></italic>:</styled-content></p><p><styled-content style="padding-left:40px; text-indent:-20px; display:block;">Char. 3: 0.339–0.347 → 0.316</styled-content></p><p><styled-content style="padding-left:40px; text-indent:-20px; display:block;">FW vein IMP (33): free → IMP connected to MP1</styled-content></p><p><styled-content style="padding-left:20px; text-indent:-20px; display:block;"><italic><tp:taxon-name><tp:taxon-name-part taxon-name-part-type="genus">Languidipes</tp:taxon-name-part></tp:taxon-name></italic>:</styled-content></p><p><styled-content style="padding-left:40px; text-indent:-20px; display:block;">Char. 2: 1.661–1.736 → 3.174</styled-content></p><p><styled-content style="padding-left:40px; text-indent:-20px; display:block;">Char. 3: 0.339–0.347 → 0.375–0.464</styled-content></p><p><styled-content style="padding-left:40px; text-indent:-20px; display:block;">Char. 4: 2.000–2.214 → 2.447</styled-content></p><p><styled-content style="padding-left:40px; text-indent:-20px; display:block;">Char. 5: 2.302–2.447 → 3.382</styled-content></p><p><styled-content style="padding-left:40px; text-indent:-20px; display:block;">Char. 7: 0.700–1.167 → 1.667</styled-content></p><p><styled-content style="padding-left:40px; text-indent:-20px; display:block;">Char. 15: 5.417–6.800 → 9.333</styled-content></p><p><styled-content style="padding-left:40px; text-indent:-20px; display:block;">FW Cu sector, ICus join hind margin on (35): both near or anteriad to tornus → ICu1 close to tornus, ICu2 on basitornal margin</styled-content></p><p><styled-content style="padding-left:40px; text-indent:-20px; display:block;">Styliger plate, median plate (41): present → absent</styled-content></p><p><styled-content style="padding-left:40px; text-indent:-20px; display:block;">Gill on abdominal segment I (67): bilamellate → single</styled-content></p><p><styled-content style="padding-left:20px; text-indent:-20px; display:block;"><italic><tp:taxon-name><tp:taxon-name-part taxon-name-part-type="species">picteti</tp:taxon-name-part></tp:taxon-name></italic>:</styled-content></p><p><styled-content style="padding-left:40px; text-indent:-20px; display:block;">Char. 0: 1.133–1.188 → 0.838–0.840</styled-content></p><p><styled-content style="padding-left:40px; text-indent:-20px; display:block;">Char. 7: 1.400–1.950 → 2.000–3.353</styled-content></p><p><styled-content style="padding-left:40px; text-indent:-20px; display:block;">Char. 14: 2.600–2.667 → 2.737–2.895</styled-content></p><p><styled-content style="padding-left:40px; text-indent:-20px; display:block;">Char. 15: 5.818–5.909 → 8.000–8.696</styled-content></p><p><styled-content style="padding-left:40px; text-indent:-20px; display:block;">Char. 16: 2.065–2.321 → 3.056–3.059</styled-content></p><p><styled-content style="padding-left:40px; text-indent:-20px; display:block;">Char. 21: 1.625–2.364 → 1.222–1.516</styled-content></p><p><styled-content style="padding-left:40px; text-indent:-20px; display:block;">Eggs, chorionic plates(large disk-like present) (55): entire → seems aggregated small disks</styled-content></p><p><styled-content style="padding-left:20px; text-indent:-20px; display:block;"><italic><tp:taxon-name><tp:taxon-name-part taxon-name-part-type="species">traverae</tp:taxon-name-part></tp:taxon-name></italic>:</styled-content></p><p><styled-content style="padding-left:40px; text-indent:-20px; display:block;">Char. 12: 8.100 → 11.800</styled-content></p><p><styled-content style="padding-left:40px; text-indent:-20px; display:block;">Char. 13: 6.714–7.400 → 4.667–4.900</styled-content></p><p><styled-content style="padding-left:40px; text-indent:-20px; display:block;">Char. 17: 1.077–1.083 → 1.000</styled-content></p><p><styled-content style="padding-left:40px; text-indent:-20px; display:block;">Char. 22: 3.750–3.778 → 2.143–3.667</styled-content></p><!--PageBreak--><p><styled-content style="padding-left:20px; text-indent:-20px; display:block;"><italic><tp:taxon-name><tp:taxon-name-part taxon-name-part-type="species">chumuco</tp:taxon-name-part></tp:taxon-name></italic>:</styled-content></p><p><styled-content style="padding-left:40px; text-indent:-20px; display:block;">Char. 9: 0.733–0.838 → 0.560–0.710</styled-content></p><p><styled-content style="padding-left:40px; text-indent:-20px; display:block;">Char. 10: 0.337–0.366 → 0.389</styled-content></p><p><styled-content style="padding-left:40px; text-indent:-20px; display:block;">Char. 15: 5.417–5.769 → 2.625–3.143</styled-content></p><p><styled-content style="padding-left:40px; text-indent:-20px; display:block;">Char. 17: 1.077–1.083 → 2.333–2.667</styled-content></p><p><styled-content style="padding-left:40px; text-indent:-20px; display:block;">Char. 19: 0.169–0.184 → 0.089–0.093</styled-content></p><p><styled-content style="padding-left:40px; text-indent:-20px; display:block;">Char. 21: 1.625–2.364 → 2.688–3.067</styled-content></p><p><styled-content style="padding-left:40px; text-indent:-20px; display:block;">Char. 23: 7.000–13.000 → 14.000–16.000</styled-content></p><p><styled-content style="padding-left:20px; text-indent:-20px; display:block;"><italic><tp:taxon-name><tp:taxon-name-part taxon-name-part-type="species">crenulatus</tp:taxon-name-part></tp:taxon-name></italic>:</styled-content></p><p><styled-content style="padding-left:40px; text-indent:-20px; display:block;">Char. 0: 1.909–1.923 → 3.250–4.000</styled-content></p><p><styled-content style="padding-left:40px; text-indent:-20px; display:block;">Char. 1: 0.645–0.667 → 0.741–0.825</styled-content></p><p><styled-content style="padding-left:40px; text-indent:-20px; display:block;">Char. 5: 2.302–2.308 → 2.419–2.654</styled-content></p><p><styled-content style="padding-left:40px; text-indent:-20px; display:block;">Char. 12: 4.500–5.200 → 4.286</styled-content></p><p><styled-content style="padding-left:40px; text-indent:-20px; display:block;">Char. 14: 2.308–2.500 → 5.909–6.500</styled-content></p><p><styled-content style="padding-left:40px; text-indent:-20px; display:block;">Char. 16: 2.000–2.174 → 3.250</styled-content></p><p><styled-content style="padding-left:40px; text-indent:-20px; display:block;">Char. 17: 1.077–1.083 → 0.600–0.684</styled-content></p><p><styled-content style="padding-left:40px; text-indent:-20px; display:block;">FW vein IMP (33): free → IMP connected to MP1</styled-content></p><p><styled-content style="padding-left:40px; text-indent:-20px; display:block;">Nymphal mandibular tusks, smaller submedian tubercle (64): present → absent</styled-content></p><p><styled-content style="padding-left:20px; text-indent:-20px; display:block;"><italic><tp:taxon-name><tp:taxon-name-part taxon-name-part-type="species">gilliesi</tp:taxon-name-part></tp:taxon-name></italic>:</styled-content></p><p><styled-content style="padding-left:40px; text-indent:-20px; display:block;">Char. 14: 2.077–2.500 → 1.905–2.067</styled-content></p><p><styled-content style="padding-left:40px; text-indent:-20px; display:block;">Char. 15: 5.417–5.769 → 3.647–4.706</styled-content></p><p><styled-content style="padding-left:40px; text-indent:-20px; display:block;">Char. 16: 2.000–2.174 → 1.177–1.905</styled-content></p><p><styled-content style="padding-left:40px; text-indent:-20px; display:block;">Char. 21: 1.231 → 0.892–1.071</styled-content></p><p><styled-content style="padding-left:40px; text-indent:-20px; display:block;">Char. 23: 7.000–13.000 → 14.000–16.000</styled-content></p><p><styled-content style="padding-left:40px; text-indent:-20px; display:block;">Cleft between large and small penile lobes (47): absent → short, closed</styled-content></p><p><styled-content style="padding-left:20px; text-indent:-20px; display:block;"><italic><tp:taxon-name><tp:taxon-name-part taxon-name-part-type="species">magnus</tp:taxon-name-part></tp:taxon-name></italic>:</styled-content></p><p><styled-content style="padding-left:40px; text-indent:-20px; display:block;">Char. 0: 1.833–1.923 → 1.968–2.341</styled-content></p><p><styled-content style="padding-left:40px; text-indent:-20px; display:block;">Char. 3: 0.286–0.298 → 0.248–0.253</styled-content></p><p><styled-content style="padding-left:40px; text-indent:-20px; display:block;">Char. 15: 3.846–4.000 → 2.857–2.933</styled-content></p><p><styled-content style="padding-left:40px; text-indent:-20px; display:block;">Char. 16: 2.118–2.174 → 1.905–2.000</styled-content></p><p><styled-content style="padding-left:40px; text-indent:-20px; display:block;">Char. 18: 2.222–2.714 → 1.964–2.200</styled-content></p><p><styled-content style="padding-left:40px; text-indent:-20px; display:block;">Char. 24: 1.511–1.555 → 1.429–1.489</styled-content></p><p><styled-content style="padding-left:20px; text-indent:-20px; display:block;"><italic><tp:taxon-name><tp:taxon-name-part taxon-name-part-type="species">angelae</tp:taxon-name-part></tp:taxon-name></italic>:</styled-content></p><p><styled-content style="padding-left:40px; text-indent:-20px; display:block;">Char. 13: 6.154–6.231 → 6.500–7.100</styled-content></p><p><styled-content style="padding-left:20px; text-indent:-20px; display:block;"><italic><tp:taxon-name><tp:taxon-name-part taxon-name-part-type="species">hubbardi</tp:taxon-name-part></tp:taxon-name></italic>:</styled-content></p><p><styled-content style="padding-left:40px; text-indent:-20px; display:block;">Char. 10: 0.235–0.241 → 0.262–0.283</styled-content></p><p><styled-content style="padding-left:20px; text-indent:-20px; display:block;"><italic><tp:taxon-name><tp:taxon-name-part taxon-name-part-type="species">guarani</tp:taxon-name-part></tp:taxon-name></italic>:</styled-content></p><p><styled-content style="padding-left:40px; text-indent:-20px; display:block;">Char. 0: 1.909–1.923 → 1.926–1.974</styled-content></p><p><styled-content style="padding-left:40px; text-indent:-20px; display:block;">Char. 1: 0.584–0.587 → 0.429–0.579</styled-content></p><p><styled-content style="padding-left:40px; text-indent:-20px; display:block;">Char. 7: 0.222–0.300 → 0.000</styled-content></p><p><styled-content style="padding-left:40px; text-indent:-20px; display:block;">Char. 18: 2.714–2.913 → 3.125</styled-content></p><p><styled-content style="padding-left:40px; text-indent:-20px; display:block;">Char. 24: 1.511–1.555 → 1.408</styled-content></p><p><styled-content style="padding-left:40px; text-indent:-20px; display:block;">Char. 25: 1.787–1.811 → 1.818</styled-content></p><p><styled-content style="padding-left:40px; text-indent:-20px; display:block;">Char. 27: 2.286–2.303 → 2.630</styled-content></p><!--PageBreak--><p><styled-content style="padding-left:20px; text-indent:-20px; display:block;"><italic><tp:taxon-name><tp:taxon-name-part taxon-name-part-type="species">curtus</tp:taxon-name-part></tp:taxon-name></italic>:</styled-content></p><p><styled-content style="padding-left:40px; text-indent:-20px; display:block;">Char. 0: 1.833–1.923 → 1.550–1.751</styled-content></p><p><styled-content style="padding-left:40px; text-indent:-20px; display:block;">Char. 6: 10.000–11.000 → 18.000–25.000</styled-content></p><p><styled-content style="padding-left:40px; text-indent:-20px; display:block;">Char. 10: 0.218–0.241 → 0.171</styled-content></p><p><styled-content style="padding-left:40px; text-indent:-20px; display:block;">Char. 12: 3.545–4.400 → 3.222</styled-content></p><p><styled-content style="padding-left:40px; text-indent:-20px; display:block;">Char. 14: 1.955–2.000 → 1.786</styled-content></p><p><styled-content style="padding-left:40px; text-indent:-20px; display:block;">Char. 16: 2.118–2.174 → 2.273</styled-content></p><p><styled-content style="padding-left:40px; text-indent:-20px; display:block;">Char. 17: 1.600–1.667 → 2.167</styled-content></p><p><styled-content style="padding-left:40px; text-indent:-20px; display:block;">Char. 19: 0.323–0.353 → 0.378–0.500</styled-content></p><p><styled-content style="padding-left:40px; text-indent:-20px; display:block;">Char. 24: 1.511–1.555 → 1.573–1.729</styled-content></p><p><styled-content style="padding-left:20px; text-indent:-20px; display:block;"><italic><tp:taxon-name><tp:taxon-name-part taxon-name-part-type="genus">Campsurus</tp:taxon-name-part> <tp:taxon-name-part taxon-name-part-type="species">vulturorum</tp:taxon-name-part></tp:taxon-name></italic>:</styled-content></p><p><styled-content style="padding-left:40px; text-indent:-20px; display:block;">Char. 0: 1.765 → 1.864</styled-content></p><p><styled-content style="padding-left:40px; text-indent:-20px; display:block;">Char. 10: 0.205–0.222 → 0.168</styled-content></p><p><styled-content style="padding-left:40px; text-indent:-20px; display:block;">Char. 11: 1.273–1.333 → 1.000</styled-content></p><p><styled-content style="padding-left:40px; text-indent:-20px; display:block;">Char. 14: 2.308–2.500 → 1.415</styled-content></p><p><styled-content style="padding-left:40px; text-indent:-20px; display:block;">Char. 17: 1.077–1.083 → 1.071</styled-content></p><p><styled-content style="padding-left:40px; text-indent:-20px; display:block;">Char. 24: 1.712 → 1.825</styled-content></p><p><styled-content style="padding-left:40px; text-indent:-20px; display:block;">Char. 25: 1.494–1.542 → 1.369</styled-content></p><p><styled-content style="padding-left:40px; text-indent:-20px; display:block;">Char. 27: 3.688 → 3.214</styled-content></p><p><styled-content style="padding-left:20px; text-indent:-20px; display:block;"><italic><tp:taxon-name><tp:taxon-name-part taxon-name-part-type="genus">Tortopus</tp:taxon-name-part></tp:taxon-name></italic>:</styled-content></p><p><styled-content style="padding-left:40px; text-indent:-20px; display:block;">Char. 0: 1.300–1.765 → 1.786</styled-content></p><p><styled-content style="padding-left:40px; text-indent:-20px; display:block;">Char. 1: 0.533 → 0.536–0.600</styled-content></p><p><styled-content style="padding-left:40px; text-indent:-20px; display:block;">Char. 3: 0.370–0.371 → 0.352</styled-content></p><p><styled-content style="padding-left:40px; text-indent:-20px; display:block;">Char. 10: 0.205–0.222 → 0.194</styled-content></p><p><styled-content style="padding-left:40px; text-indent:-20px; display:block;">Char. 17: 1.077 → 1.000</styled-content></p><p><styled-content style="padding-left:40px; text-indent:-20px; display:block;">Char. 19: 0.287–0.319 → 0.277</styled-content></p><p><styled-content style="padding-left:40px; text-indent:-20px; display:block;">Char. 26: 1.239–1.258 → 1.283</styled-content></p><p><styled-content style="padding-left:20px; text-indent:-20px; display:block;"><italic><tp:taxon-name><tp:taxon-name-part taxon-name-part-type="genus">Tortopsis</tp:taxon-name-part></tp:taxon-name></italic>:</styled-content></p><p><styled-content style="padding-left:40px; text-indent:-20px; display:block;">Char. 2: 2.044–2.268 → 2.714</styled-content></p><p><styled-content style="padding-left:40px; text-indent:-20px; display:block;">Char. 3: 0.370–0.371 → 0.375–0.417</styled-content></p><p><styled-content style="padding-left:40px; text-indent:-20px; display:block;">Char. 5: 2.271–2.514 → 2.568</styled-content></p><p><styled-content style="padding-left:40px; text-indent:-20px; display:block;">Char. 13: 16.667 → 18.700</styled-content></p><p><styled-content style="padding-left:40px; text-indent:-20px; display:block;">Char. 15: 6.364 → 11.923</styled-content></p><p><styled-content style="padding-left:40px; text-indent:-20px; display:block;">Char. 19: 0.287–0.319 → 0.321–0.350</styled-content></p><p><styled-content style="padding-left:40px; text-indent:-20px; display:block;">Char. 20: 1.226–1.294 → 1.147–1.171</styled-content></p><p><styled-content style="padding-left:40px; text-indent:-20px; display:block;">Char. 24: 1.625–1.639 → 1.562</styled-content></p><p><styled-content style="padding-left:40px; text-indent:-20px; display:block;">Char. 27: 4.000 → 4.771</styled-content></p><p><styled-content style="padding-left:40px; text-indent:-20px; display:block;">Penes, apical spine (45): absent or slightly marked as a continuation of the penes → present, distinctly protruding from the penes</styled-content></p><p><styled-content style="padding-left:40px; text-indent:-20px; display:block;">Female sternum VIII, sockets position (52): contiguous → separated</styled-content></p><p><styled-content style="padding-left:40px; text-indent:-20px; display:block;">Nymphal mandibular tusks, smaller submedian tubercle (64): present → absent</styled-content></p><p><styled-content style="padding-left:20px; text-indent:-20px; display:block;">Node 18 (<italic><tp:taxon-name><tp:taxon-name-part taxon-name-part-type="genus">Campsurus</tp:taxon-name-part></tp:taxon-name></italic>):</styled-content></p><p><styled-content style="padding-left:40px; text-indent:-20px; display:block;">Char. 1: 0.400–0.533 → 0.395</styled-content></p><p><styled-content style="padding-left:40px; text-indent:-20px; display:block;">Char. 9: 0.926–1.500 → 1.580–1.825</styled-content></p><!--PageBreak--><p><styled-content style="padding-left:40px; text-indent:-20px; display:block;">Char. 24: 1.625–1.639 → 1.712</styled-content></p><p><styled-content style="padding-left:40px; text-indent:-20px; display:block;">Additional penis lobe (46): absent → present</styled-content></p><p><styled-content style="padding-left:40px; text-indent:-20px; display:block;">Clypeus, median proyection (60): present → absent</styled-content></p><p><styled-content style="padding-left:40px; text-indent:-20px; display:block;">Gill on abdominal segment I (67): single → bilamellate</styled-content></p><p><styled-content style="padding-left:20px; text-indent:-20px; display:block;">Node 19 (<tp:taxon-name><tp:taxon-name-part taxon-name-part-type="subfamily">Campsurinae</tp:taxon-name-part></tp:taxon-name>):</styled-content></p><p><styled-content style="padding-left:40px; text-indent:-20px; display:block;">Char. 2: 1.150–1.393 → 1.987</styled-content></p><p><styled-content style="padding-left:40px; text-indent:-20px; display:block;">Char. 6: 10.000–12.000 → 6.000–9.000</styled-content></p><p><styled-content style="padding-left:40px; text-indent:-20px; display:block;">Char. 7: 1.400–1.950 → 1.000</styled-content></p><p><styled-content style="padding-left:40px; text-indent:-20px; display:block;">Char. 10: 0.241–0.250 → 0.205–0.222</styled-content></p><p><styled-content style="padding-left:40px; text-indent:-20px; display:block;">Char. 13: 11.667 → 15.000–16.667</styled-content></p><p><styled-content style="padding-left:40px; text-indent:-20px; display:block;">Char. 20: 1.322–1.476 → 1.226–1.294</styled-content></p><p><styled-content style="padding-left:40px; text-indent:-20px; display:block;">Male foretarsite 1(form) (29): subquadrate → subovate</styled-content></p><p><styled-content style="padding-left:40px; text-indent:-20px; display:block;">FW vein IMP (33): free → IMP connected to MP1</styled-content></p><p><styled-content style="padding-left:40px; text-indent:-20px; display:block;">FW Cu sector, ICus join hind margin on (35): both near or anteriad to tornus → ICu1 close to tornus, ICu2 on basitornal margin</styled-content></p><p><styled-content style="padding-left:40px; text-indent:-20px; display:block;">FW, max number of cells closed by imv (36): &gt;3 → 0</styled-content></p><p><styled-content style="padding-left:40px; text-indent:-20px; display:block;">Styliger plate, median plate (41): present → absent</styled-content></p><p><styled-content style="padding-left:40px; text-indent:-20px; display:block;">Penial arm articulation (43): tergite IX → S IX and base of pedestal</styled-content></p><p><styled-content style="padding-left:40px; text-indent:-20px; display:block;">Nymph, dorsum of head with velvet zone (68): absent → present</styled-content></p><p><styled-content style="padding-left:20px; text-indent:-20px; display:block;">Node 20 (<tp:taxon-name><tp:taxon-name-part taxon-name-part-type="subfamily">Campsurinae</tp:taxon-name-part></tp:taxon-name> + <tp:taxon-name><tp:taxon-name-part taxon-name-part-type="subfamily">Asthenopodinae</tp:taxon-name-part></tp:taxon-name>):</styled-content></p><p><styled-content style="padding-left:40px; text-indent:-20px; display:block;">No synapomorphies in the present analysis but if the root is duplicated, then the following changes define this grouping:</styled-content></p><p><styled-content style="padding-left:40px; text-indent:-20px; display:block;">Char. 2: 1.081 → 1.150–1.393</styled-content></p><p><styled-content style="padding-left:40px; text-indent:-20px; display:block;">Char. 3: 1.008 → 0.370–0.371</styled-content></p><p><styled-content style="padding-left:40px; text-indent:-20px; display:block;">Char. 4: 1.912 → 1.983–2.027</styled-content></p><p><styled-content style="padding-left:40px; text-indent:-20px; display:block;">Char. 6: 16.000 → 10.000–12.000</styled-content></p><p><styled-content style="padding-left:40px; text-indent:-20px; display:block;">Char. 7: 4.188 → 1.400–1.950</styled-content></p><p><styled-content style="padding-left:40px; text-indent:-20px; display:block;">Char. 9: 0.650 → 0.733–1.164</styled-content></p><p><styled-content style="padding-left:40px; text-indent:-20px; display:block;">Char. 19: 0.778 → 0.287–0.319</styled-content></p><p><styled-content style="padding-left:40px; text-indent:-20px; display:block;">Char. 27: 4.145 → 3.688–4.000</styled-content></p><p><styled-content style="padding-left:40px; text-indent:-20px; display:block;">Short distal segments on forceps (39): present → absent</styled-content></p><p><styled-content style="padding-left:40px; text-indent:-20px; display:block;">Penes form (44): fused basal 2/3 diverging → apices converging medially or curved ventrally</styled-content></p><p><styled-content style="padding-left:40px; text-indent:-20px; display:block;">Female sternum VIII, sockets (50): absent → present</styled-content></p><p><styled-content style="padding-left:40px; text-indent:-20px; display:block;">Nymphal mandibular tusks, smaller submedian tubercle (64): absent → present</styled-content></p><p><styled-content style="padding-left:20px; text-indent:-20px; display:block;">Node 21 (<italic><tp:taxon-name><tp:taxon-name-part taxon-name-part-type="genus">Povilla</tp:taxon-name-part></tp:taxon-name></italic> + <italic><tp:taxon-name><tp:taxon-name-part taxon-name-part-type="genus">Languidipes</tp:taxon-name-part></tp:taxon-name></italic>):</styled-content></p><p><styled-content style="padding-left:40px; text-indent:-20px; display:block;">Char. 2: 1.529–1.556 → 1.661–1.736</styled-content></p><p><styled-content style="padding-left:40px; text-indent:-20px; display:block;">Char. 16: 2.118–2.174 → 4.300–7.000</styled-content></p><p><styled-content style="padding-left:40px; text-indent:-20px; display:block;">FW veins MP2 and IMP (34): subequal → MP2 shorter than IMP</styled-content></p><p><styled-content style="padding-left:40px; text-indent:-20px; display:block;">Pedestal, form (40): similar width along its length → much narrower basally</styled-content></p><p><styled-content style="padding-left:40px; text-indent:-20px; display:block;">Penes form (44): apices converging medially or curved ventrally → apices diverging or straight, blade-like</styled-content></p><p><styled-content style="padding-left:40px; text-indent:-20px; display:block;">Nymphal left mandibular tusk, apical denticles (61): 3 → 4</styled-content></p><!--PageBreak--><p><styled-content style="padding-left:20px; text-indent:-20px; display:block;">Node 22 (<italic><tp:taxon-name><tp:taxon-name-part taxon-name-part-type="genus">Asthenopus</tp:taxon-name-part></tp:taxon-name></italic> + <italic><tp:taxon-name><tp:taxon-name-part taxon-name-part-type="genus">Povilla</tp:taxon-name-part></tp:taxon-name></italic> + <italic><tp:taxon-name><tp:taxon-name-part taxon-name-part-type="genus">Lanquidipes</tp:taxon-name-part></tp:taxon-name></italic>):</styled-content></p><p><styled-content style="padding-left:40px; text-indent:-20px; display:block;">Char. 9: 1.098–1.164 → 1.369–1.653</styled-content></p><p><styled-content style="padding-left:40px; text-indent:-20px; display:block;">Char. 13: 6.333–7.692 → 5.385–5.789</styled-content></p><p><styled-content style="padding-left:40px; text-indent:-20px; display:block;">Char. 18: 2.647 → 2.714–2.913</styled-content></p><p><styled-content style="padding-left:40px; text-indent:-20px; display:block;">Female sternum VIII, anteromedian keel (49): short and blunt → long and slender</styled-content></p><p><styled-content style="padding-left:40px; text-indent:-20px; display:block;">Female sternum VIII, anteromedian sockets (53): larger extending somewhat posteriorly from keel’s base → small almost indistinct at each side of the keel</styled-content></p><p><styled-content style="padding-left:20px; text-indent:-20px; display:block;">Node 23 (gilliesi + node 22)</styled-content></p><p><styled-content style="padding-left:40px; text-indent:-20px; display:block;">Char. 2: 1.150–1.393 → 1.529–1.556</styled-content></p><p><styled-content style="padding-left:40px; text-indent:-20px; display:block;">Char. 7: 1.400–1.429 → 0.700–1.167</styled-content></p><p><styled-content style="padding-left:40px; text-indent:-20px; display:block;">Char. 13: 7.833–8.889 → 6.333–7.692</styled-content></p><p><styled-content style="padding-left:40px; text-indent:-20px; display:block;">Char. 18: 2.188 → 2.647</styled-content></p><p><styled-content style="padding-left:40px; text-indent:-20px; display:block;">FW, max number of cells closed by imv (36): &gt;3 → 1–2</styled-content></p><p><styled-content style="padding-left:20px; text-indent:-20px; display:block;">Node 24 (<tp:taxon-name><tp:taxon-name-part taxon-name-part-type="subfamily">Asthenopodinae</tp:taxon-name-part></tp:taxon-name> except <italic><tp:taxon-name><tp:taxon-name-part taxon-name-part-type="genus">Asthenopodes</tp:taxon-name-part></tp:taxon-name></italic>):</styled-content></p><p><styled-content style="padding-left:40px; text-indent:-20px; display:block;">Char. 0: 1.211–1.765 → 1.909–1.923</styled-content></p><p><styled-content style="padding-left:40px; text-indent:-20px; display:block;">Char. 3: 0.364–0.371 → 0.339–0.347</styled-content></p><p><styled-content style="padding-left:40px; text-indent:-20px; display:block;">Char. 5: 2.167–2.271 → 2.302–2.308</styled-content></p><p><styled-content style="padding-left:40px; text-indent:-20px; display:block;">Char. 12: 5.455 → 4.500–5.200</styled-content></p><p><styled-content style="padding-left:40px; text-indent:-20px; display:block;">Char. 18: 2.000–2.071 → 2.188</styled-content></p><p><styled-content style="padding-left:40px; text-indent:-20px; display:block;">Char. 21: 1.625–1.833 → 1.231–1.375</styled-content></p><p><styled-content style="padding-left:40px; text-indent:-20px; display:block;">Char. 22: 3.750–4.000 → 4.083–4.333</styled-content></p><p><styled-content style="padding-left:40px; text-indent:-20px; display:block;">Char. 24: 1.625–1.639 → 1.577</styled-content></p><p><styled-content style="padding-left:40px; text-indent:-20px; display:block;">Gill on abdominal segment I (67): single → bilamellate</styled-content></p><p><styled-content style="padding-left:20px; text-indent:-20px; display:block;">Node 25 (<tp:taxon-name><tp:taxon-name-part taxon-name-part-type="subfamily">Asthenopodinae</tp:taxon-name-part></tp:taxon-name>):</styled-content></p><p><styled-content style="padding-left:40px; text-indent:-20px; display:block;">Char. 1: 0.400–0.533 → 0.645–0.667</styled-content></p><p><styled-content style="padding-left:40px; text-indent:-20px; display:block;">Char. 13: 11.667 → 7.833–8.889</styled-content></p><p><styled-content style="padding-left:40px; text-indent:-20px; display:block;">Char. 19: 0.287–0.319 → 0.169–0.184</styled-content></p><p><styled-content style="padding-left:40px; text-indent:-20px; display:block;">Char. 27: 3.688–4.000 → 2.196–2.412</styled-content></p><p><styled-content style="padding-left:40px; text-indent:-20px; display:block;">Female sternum VIII, anteromedian keel (48): absent → present</styled-content></p><p><styled-content style="padding-left:40px; text-indent:-20px; display:block;">Eggs, chorionic plates(large disk-like) (54): absent → present</styled-content></p><p><styled-content style="padding-left:40px; text-indent:-20px; display:block;">Eggs, chorionic plates(small disk-like) (57): absent → present</styled-content></p><p><styled-content style="padding-left:40px; text-indent:-20px; display:block;">Nymphal left mandibular tusk, apical denticles (61): 1 → 3</styled-content></p><p><styled-content style="padding-left:40px; text-indent:-20px; display:block;">Nymphal right mandibular tusk, apical denticles (62): 1 → 2</styled-content></p><p><styled-content style="padding-left:40px; text-indent:-20px; display:block;">Nymphal mandibular tusks, small basal tubercle on outer dorsal surface (66): absent → present</styled-content></p><p><styled-content style="padding-left:40px; text-indent:-20px; display:block;">Nymph, occipital region (69): not strongly developed, flat → strongly expanded, convex</styled-content></p><p><styled-content style="padding-left:40px; text-indent:-20px; display:block;">Nymphs, denticles on fore tarsal claws (70): absent → present</styled-content></p><p><styled-content style="padding-left:20px; text-indent:-20px; display:block;">Node 26 (<italic><tp:taxon-name><tp:taxon-name-part taxon-name-part-type="genus">Asthenopodes</tp:taxon-name-part> <tp:taxon-name-part taxon-name-part-type="species">traverae</tp:taxon-name-part></tp:taxon-name></italic> + <italic><tp:taxon-name><tp:taxon-name-part taxon-name-part-type="genus">Asthenopus</tp:taxon-name-part> <tp:taxon-name-part taxon-name-part-type="species">picteti</tp:taxon-name-part></tp:taxon-name></italic>):</styled-content></p><p><styled-content style="padding-left:40px; text-indent:-20px; display:block;">Char. 1: 0.645–0.667 → 1.205–1.320</styled-content></p><p><styled-content style="padding-left:40px; text-indent:-20px; display:block;">Char. 6: 10.000–12.000 → 14.000–16.000</styled-content></p><p><styled-content style="padding-left:40px; text-indent:-20px; display:block;">Char. 12: 6.333–6.667 → 8.100</styled-content></p><p><styled-content style="padding-left:40px; text-indent:-20px; display:block;">Char. 13: 7.833–8.889 → 6.714–7.400</styled-content></p><!--PageBreak--><p><styled-content style="padding-left:40px; text-indent:-20px; display:block;">Char. 14: 2.380–2.500 → 2.600–2.667</styled-content></p><p><styled-content style="padding-left:40px; text-indent:-20px; display:block;">Char. 15: 5.417–5.769 → 5.818–5.909</styled-content></p><p><styled-content style="padding-left:40px; text-indent:-20px; display:block;">Char. 23: 7.000–13.000 → 6.000</styled-content></p><p><styled-content style="padding-left:40px; text-indent:-20px; display:block;">Styliger plate, median plate, shape of hind margin (42): straight or convex → markedly concave (lateral margins projected posteriorly)</styled-content></p><p><styled-content style="padding-left:20px; text-indent:-20px; display:block;">Node 27 (<italic><tp:taxon-name><tp:taxon-name-part taxon-name-part-type="genus">Asthenopodes</tp:taxon-name-part></tp:taxon-name></italic>):</styled-content></p><p><styled-content style="padding-left:40px; text-indent:-20px; display:block;">Char. 0: 1.211–1.765 → 1.133–1.188</styled-content></p><p><styled-content style="padding-left:40px; text-indent:-20px; display:block;">Char. 5: 2.167–2.271 → 1.983–2.047</styled-content></p><p><styled-content style="padding-left:40px; text-indent:-20px; display:block;">Char. 10: 0.241–0.250 → 0.337–0.366</styled-content></p><p><styled-content style="padding-left:40px; text-indent:-20px; display:block;">Char. 12: 5.455 → 6.333–6.667</styled-content></p><p><styled-content style="padding-left:40px; text-indent:-20px; display:block;">Apex of male foretarsal claw (31): not or slightly expanded → strongly expanded (apex 3 times wider than stalk)</styled-content></p><p><styled-content style="padding-left:40px; text-indent:-20px; display:block;">Pedestal, form (40): similar width along its length → much narrower basally</styled-content></p><p><styled-content style="padding-left:20px; text-indent:-20px; display:block;">Node 28 (<italic><tp:taxon-name><tp:taxon-name-part taxon-name-part-type="genus">Asthenopus</tp:taxon-name-part> <tp:taxon-name-part taxon-name-part-type="species">angelae</tp:taxon-name-part></tp:taxon-name></italic> + <italic><tp:taxon-name><tp:taxon-name-part taxon-name-part-type="genus">Asthenopus</tp:taxon-name-part> <tp:taxon-name-part taxon-name-part-type="species">magnus</tp:taxon-name-part></tp:taxon-name></italic>):</styled-content></p><p><styled-content style="padding-left:40px; text-indent:-20px; display:block;">Char. 13: 5.385–5.789 → 6.154–6.231</styled-content></p><p><styled-content style="padding-left:40px; text-indent:-20px; display:block;">Cleft between large and small penile lobes (47): long, opened → short, closed</styled-content></p><p><styled-content style="padding-left:20px; text-indent:-20px; display:block;">Node 29 (<italic><tp:taxon-name><tp:taxon-name-part taxon-name-part-type="genus">Asthenopus</tp:taxon-name-part> <tp:taxon-name-part taxon-name-part-type="species">curtus</tp:taxon-name-part></tp:taxon-name></italic> + <italic><tp:taxon-name><tp:taxon-name-part taxon-name-part-type="genus">Asthenopus</tp:taxon-name-part> <tp:taxon-name-part taxon-name-part-type="species">angelae</tp:taxon-name-part></tp:taxon-name></italic> + <italic><tp:taxon-name><tp:taxon-name-part taxon-name-part-type="genus">Asthenopus</tp:taxon-name-part> <tp:taxon-name-part taxon-name-part-type="species">magnus</tp:taxon-name-part></tp:taxon-name></italic>):</styled-content></p><p><styled-content style="padding-left:40px; text-indent:-20px; display:block;">Char. 2: 1.529–1.556 → 1.456–1.457</styled-content></p><p><styled-content style="padding-left:40px; text-indent:-20px; display:block;">Char. 3: 0.339–0.347 → 0.286–0.298</styled-content></p><p><styled-content style="padding-left:40px; text-indent:-20px; display:block;">Char. 19: 0.292 → 0.323–0.353</styled-content></p><p><styled-content style="padding-left:20px; text-indent:-20px; display:block;">Node 30 (<italic><tp:taxon-name><tp:taxon-name-part taxon-name-part-type="genus">Asthenopus</tp:taxon-name-part> <tp:taxon-name-part taxon-name-part-type="species">hubbardi</tp:taxon-name-part></tp:taxon-name></italic> + <italic><tp:taxon-name><tp:taxon-name-part taxon-name-part-type="genus">Asthenopus</tp:taxon-name-part> <tp:taxon-name-part taxon-name-part-type="species">curtus</tp:taxon-name-part></tp:taxon-name></italic> + <italic><tp:taxon-name><tp:taxon-name-part taxon-name-part-type="genus">Asthenopus</tp:taxon-name-part> <tp:taxon-name-part taxon-name-part-type="species">angelae</tp:taxon-name-part></tp:taxon-name></italic> + <italic><tp:taxon-name><tp:taxon-name-part taxon-name-part-type="genus">Asthenopus</tp:taxon-name-part> <tp:taxon-name-part taxon-name-part-type="species">magnus</tp:taxon-name-part></tp:taxon-name></italic>):</styled-content></p><p><styled-content style="padding-left:40px; text-indent:-20px; display:block;">Char. 9: 1.369–1.653 → 1.730–1.850</styled-content></p><p><styled-content style="padding-left:40px; text-indent:-20px; display:block;">Char. 14: 2.077–2.476 → 1.955–2.000</styled-content></p><p><styled-content style="padding-left:40px; text-indent:-20px; display:block;">Char. 15: 5.417–5.778 → 3.846–4.500</styled-content></p><p><styled-content style="padding-left:40px; text-indent:-20px; display:block;">Char. 17: 1.125–1.300 → 1.600–1.667</styled-content></p><p><styled-content style="padding-left:20px; text-indent:-20px; display:block;">Node 31 (<italic><tp:taxon-name><tp:taxon-name-part taxon-name-part-type="genus">Asthenopus</tp:taxon-name-part></tp:taxon-name></italic> s.s.):</styled-content></p><p><styled-content style="padding-left:40px; text-indent:-20px; display:block;">Char. 1: 0.645–0.652 → 0.584–0.587</styled-content></p><p><styled-content style="padding-left:40px; text-indent:-20px; display:block;">Char. 7: 0.700–1.167 → 0.222–0.300</styled-content></p><p><styled-content style="padding-left:40px; text-indent:-20px; display:block;">Male foretarsite 1(form) (29): subquadrate → subrectangular</styled-content></p><p><styled-content style="padding-left:40px; text-indent:-20px; display:block;">Penes, apical spine (45): absent or slightly marked as a continuation of the penes → present, distinctly protruding from the penes</styled-content></p><p><styled-content style="padding-left:40px; text-indent:-20px; display:block;">Cleft between large and small penile lobes (47): absent → long, opened</styled-content></p><p><styled-content style="padding-left:40px; text-indent:-20px; display:block;">Clypeus, median proyection (60): present → absent</styled-content></p><p><styled-content style="padding-left:20px; text-indent:-20px; display:block;">Node 32 (<italic><tp:taxon-name><tp:taxon-name-part taxon-name-part-type="genus">Tortopsis</tp:taxon-name-part></tp:taxon-name></italic> + <italic><tp:taxon-name><tp:taxon-name-part taxon-name-part-type="genus">Tortopus</tp:taxon-name-part></tp:taxon-name></italic>):</styled-content></p><p><styled-content style="padding-left:40px; text-indent:-20px; display:block;">Char. 2: 1.987 → 2.044–2.268</styled-content></p><p><styled-content style="padding-left:40px; text-indent:-20px; display:block;">Char. 6: 6.000–9.000 → 1.000</styled-content></p><p><styled-content style="padding-left:40px; text-indent:-20px; display:block;">Char. 7: 1.000 → 0.000</styled-content></p><p><styled-content style="padding-left:40px; text-indent:-20px; display:block;">Char. 15: 5.417–5.769 → 6.364</styled-content></p><p><styled-content style="padding-left:40px; text-indent:-20px; display:block;">Fore tarsite 5 apex (30): blunt or transv ridge → trilobed</styled-content></p><p><styled-content style="padding-left:40px; text-indent:-20px; display:block;">HW, anal area (38): with any or few crossveins → with many crossveins forming a network</styled-content></p><p><styled-content style="padding-left:40px; text-indent:-20px; display:block;">Female sternum VIII, sockets position (51): anterior → submedian</styled-content></p><!--PageBreak--></app><fig id="F13" position="float" orientation="portrait"><label>Figure 13.</label><caption><p><italic><tp:taxon-name><tp:taxon-name-part taxon-name-part-type="genus">Asthenopodes</tp:taxon-name-part></tp:taxon-name></italic>, egg and adults. Eggs: <bold>A</bold> <italic><tp:taxon-name><tp:taxon-name-part taxon-name-part-type="genus">Asthenopus</tp:taxon-name-part> <tp:taxon-name-part taxon-name-part-type="species">picteti</tp:taxon-name-part></tp:taxon-name></italic> <bold>B</bold> <italic><tp:taxon-name><tp:taxon-name-part taxon-name-part-type="genus">Asthenopodes</tp:taxon-name-part> <tp:taxon-name-part taxon-name-part-type="species">traverae</tp:taxon-name-part></tp:taxon-name></italic> <bold>C</bold> <italic><tp:taxon-name><tp:taxon-name-part taxon-name-part-type="genus">Asthenopodes</tp:taxon-name-part> <tp:taxon-name-part taxon-name-part-type="species">chumuco</tp:taxon-name-part></tp:taxon-name></italic>. Female imago: <bold>D</bold> <italic><tp:taxon-name><tp:taxon-name-part taxon-name-part-type="genus">Asthenopodes</tp:taxon-name-part> <tp:taxon-name-part taxon-name-part-type="species">traverae</tp:taxon-name-part></tp:taxon-name></italic>, abdominal sternum VIII, and detail of keel (k) and sockets (s). Male imago foretarsal claw: <bold>E</bold> <italic><tp:taxon-name><tp:taxon-name-part taxon-name-part-type="genus">Asthenopodes</tp:taxon-name-part> <tp:taxon-name-part taxon-name-part-type="species">chumuco</tp:taxon-name-part></tp:taxon-name></italic> <bold>F</bold> <italic><tp:taxon-name><tp:taxon-name-part taxon-name-part-type="genus">Asthenopodes</tp:taxon-name-part> <tp:taxon-name-part taxon-name-part-type="species">traverae</tp:taxon-name-part></tp:taxon-name></italic>.</p></caption><graphic xmlns:xlink="http://www.w3.org/1999/xlink" xlink:href="zookeys-478-045-g013.jpg" position="float" orientation="portrait" xlink:type="simple" id="oo_37684.jpg"/></fig><fig id="F20" position="float" orientation="portrait"><label>Figure 20.</label><caption><p>Foreleg of male imago, detail of articulation between tibia and tarsus: <bold>A</bold> <italic><tp:taxon-name><tp:taxon-name-part taxon-name-part-type="genus">Asthenopodes</tp:taxon-name-part> <tp:taxon-name-part taxon-name-part-type="species">picteti</tp:taxon-name-part></tp:taxon-name></italic> <bold>B</bold> <italic><tp:taxon-name><tp:taxon-name-part taxon-name-part-type="genus">Asthenopodes</tp:taxon-name-part> <tp:taxon-name-part taxon-name-part-type="species">chumuco</tp:taxon-name-part></tp:taxon-name></italic> <bold>C</bold> <italic><tp:taxon-name><tp:taxon-name-part taxon-name-part-type="genus">Asthenopodes</tp:taxon-name-part> <tp:taxon-name-part taxon-name-part-type="species">traverae</tp:taxon-name-part></tp:taxon-name></italic> <bold>D</bold> <italic><tp:taxon-name><tp:taxon-name-part taxon-name-part-type="genus">Hubbardipes</tp:taxon-name-part> <tp:taxon-name-part taxon-name-part-type="species">crenulatus</tp:taxon-name-part></tp:taxon-name></italic> <bold>E</bold> <italic><tp:taxon-name><tp:taxon-name-part taxon-name-part-type="genus">Priasthenopus</tp:taxon-name-part> <tp:taxon-name-part taxon-name-part-type="species">gilliesi</tp:taxon-name-part></tp:taxon-name></italic> <bold>F</bold> <italic><tp:taxon-name><tp:taxon-name-part taxon-name-part-type="genus">Asthenopus</tp:taxon-name-part> <tp:taxon-name-part taxon-name-part-type="species">angelae</tp:taxon-name-part></tp:taxon-name></italic> <bold>G</bold> <italic><tp:taxon-name><tp:taxon-name-part taxon-name-part-type="genus">Asthenopus</tp:taxon-name-part> <tp:taxon-name-part taxon-name-part-type="species">curtus</tp:taxon-name-part></tp:taxon-name></italic> <bold>H</bold> <italic><tp:taxon-name><tp:taxon-name-part taxon-name-part-type="genus">Asthenopus</tp:taxon-name-part> <tp:taxon-name-part taxon-name-part-type="species">guarani</tp:taxon-name-part></tp:taxon-name></italic> <bold>I</bold> <italic><tp:taxon-name><tp:taxon-name-part taxon-name-part-type="genus">Asthenopus</tp:taxon-name-part> <tp:taxon-name-part taxon-name-part-type="species">hubbardi</tp:taxon-name-part></tp:taxon-name></italic> <bold>J</bold> <italic><tp:taxon-name><tp:taxon-name-part taxon-name-part-type="genus">Asthenopus</tp:taxon-name-part> <tp:taxon-name-part taxon-name-part-type="species">magnus</tp:taxon-name-part></tp:taxon-name></italic>; <bold>K</bold> <italic><tp:taxon-name><tp:taxon-name-part taxon-name-part-type="genus">Povilla</tp:taxon-name-part> <tp:taxon-name-part taxon-name-part-type="species">adusta</tp:taxon-name-part></tp:taxon-name></italic> <bold>L</bold> <italic><tp:taxon-name><tp:taxon-name-part taxon-name-part-type="genus">Ephoron</tp:taxon-name-part></tp:taxon-name></italic> sp. Abbreviations: Ti = tibia; Ta1 = tarsal segment 1; Ta2 = tarsal segment 2.</p></caption><graphic xmlns:xlink="http://www.w3.org/1999/xlink" xlink:href="zookeys-478-045-g020.jpg" position="float" orientation="portrait" xlink:type="simple" id="oo_37691.jpg"/></fig></tp:treatment-sec><ref-list><ref id="B64"><mixed-citation xmlns:xlink="http://www.w3.org/1999/xlink" xlink:type="simple"><person-group><name name-style="western"><surname>Traver</surname><given-names>JR</given-names></name></person-group> (<year>1956</year>) <article-title>The genus <italic><tp:taxon-name><tp:taxon-name-part taxon-name-part-type="genus">Asthenopodes</tp:taxon-name-part></tp:taxon-name></italic> (<tp:taxon-name><tp:taxon-name-part taxon-name-part-type="order">Ephemeroptera</tp:taxon-name-part></tp:taxon-name>).</article-title><source>Comunicaciones zoologicas del Museo de Historia Natural de Montevideo</source><volume>4</volume>: <fpage>1</fpage>–<lpage>10</lpage>.</mixed-citation></ref></ref-list></tp:taxon-treatment>
