# Supplementary material for: Phylogeny and biogeography of Asthenopodinae with a revision of Asthenopus, reinstatement of Asthenopodes, and the description of the new genera Hubbardipes and Priasthenopus (Ephemeroptera, Polymitarcyidae)
Source: Zookeys. 2015 Jan 28;(478):45–128. doi: 10.3897/zookeys.478.8057 (PMC4319052; doi:10.3897/zookeys.478.8057)
Supplement: XML Treatment for Asthenopus [file zookeys.478.8057-treatment10.xml]

<!DOCTYPE tp:taxon-treatment
  PUBLIC "-//TaxonX//DTD Taxonomic Treatment Publishing DTD v0 20100105//EN" "tax-treatment-NSO.dtd">
<tp:taxon-treatment xmlns:tp="http://www.plazi.org/taxpub"><tp:treatment-meta><kwd-group><label>Taxon classification</label><kwd><named-content content-type="kingdom">Animalia</named-content></kwd><kwd><named-content content-type="order">Ephemeroptera</named-content></kwd><kwd><named-content content-type="family">Polymitarcyidae</named-content></kwd></kwd-group><mixed-citation publication-type="journal"><person-group><name><surname>Molineri</surname><given-names>Carlos</given-names></name><name><surname>Salles</surname><given-names>Frederico F.</given-names></name><name><surname>Peters</surname><given-names>Janice G.</given-names></name></person-group><article-title>Phylogeny and biogeography of <tp:taxon-name><tp:taxon-name-part taxon-name-part-type="subfamily">Asthenopodinae</tp:taxon-name-part></tp:taxon-name> with a revision of <italic><tp:taxon-name><tp:taxon-name-part taxon-name-part-type="genus">Asthenopus</tp:taxon-name-part></tp:taxon-name></italic>, reinstatement of <italic><tp:taxon-name><tp:taxon-name-part taxon-name-part-type="genus">Asthenopodes</tp:taxon-name-part></tp:taxon-name></italic>, and the description of the new genera <italic><tp:taxon-name><tp:taxon-name-part taxon-name-part-type="genus">Hubbardipes</tp:taxon-name-part></tp:taxon-name></italic> and <italic><tp:taxon-name><tp:taxon-name-part taxon-name-part-type="genus">Priasthenopus</tp:taxon-name-part></tp:taxon-name></italic> (<tp:taxon-name><tp:taxon-name-part taxon-name-part-type="order">Ephemeroptera</tp:taxon-name-part></tp:taxon-name>, <tp:taxon-name><tp:taxon-name-part taxon-name-part-type="family">Polymitarcyidae</tp:taxon-name-part></tp:taxon-name>)</article-title><source>Zookeys</source><day>28</day><month>1</month><year>2015</year><volume>2015</volume><issue>478</issue><fpage>45</fpage><lpage>128</lpage><pub-id pub-id-type="doi">10.3897/zookeys.478.8057</pub-id></mixed-citation></tp:treatment-meta><tp:nomenclature><tp:taxon-name>
                        <tp:taxon-name-part taxon-name-part-type="genus">Asthenopus</tp:taxon-name-part>
                    </tp:taxon-name><tp:taxon-authority>Eaton</tp:taxon-authority><xref ref-type="fig" rid="F4">Figs 4C–D</xref><xref ref-type="fig" rid="F14">, 14</xref><xref ref-type="fig" rid="F15">, 15</xref><xref ref-type="fig" rid="F16">, 16</xref><xref ref-type="fig" rid="F17">, 17</xref><xref ref-type="fig" rid="F18">, 18</xref><xref ref-type="fig" rid="F20">, 20F–J</xref><tp:nomenclature-citation-list><tp:nomenclature-citation><tp:taxon-name><tp:taxon-name-part taxon-name-part-type="genus">Asthenopus</tp:taxon-name-part></tp:taxon-name><comment><xref ref-type="bibr" rid="B14">Eaton 1871</xref>: 59; <xref ref-type="bibr" rid="B37">Lestage 1922</xref>: 142; <xref ref-type="bibr" rid="B63">Traver 1950</xref>: 605; <xref ref-type="bibr" rid="B64">Traver 1956</xref>b: 7; <xref ref-type="bibr" rid="B32">Hubbard and Domínguez 1988</xref>: 209; <xref ref-type="bibr" rid="B10">Domínguez 1988</xref>a: 24.</comment></tp:nomenclature-citation></tp:nomenclature-citation-list></tp:nomenclature><tp:treatment-sec sec-type="Type-species"><title>Type-species.</title><p><italic><tp:taxon-name><tp:taxon-name-part taxon-name-part-type="genus">Palingenia</tp:taxon-name-part> <tp:taxon-name-part taxon-name-part-type="species">curta</tp:taxon-name-part></tp:taxon-name></italic> Hagen, original designation.</p></tp:treatment-sec><tp:treatment-sec sec-type="Species included"><title>Species included.</title><p><italic><tp:taxon-name><tp:taxon-name-part taxon-name-part-type="genus">Asthenopus</tp:taxon-name-part> <tp:taxon-name-part taxon-name-part-type="species">curtus</tp:taxon-name-part></tp:taxon-name></italic>, <italic><tp:taxon-name><tp:taxon-name-part taxon-name-part-type="genus">Asthenopus</tp:taxon-name-part> <tp:taxon-name-part taxon-name-part-type="species">angelae</tp:taxon-name-part></tp:taxon-name></italic>, <italic><tp:taxon-name><tp:taxon-name-part taxon-name-part-type="genus">Asthenopus</tp:taxon-name-part> <tp:taxon-name-part taxon-name-part-type="species">magnus</tp:taxon-name-part></tp:taxon-name></italic> sp. n., <italic><tp:taxon-name><tp:taxon-name-part taxon-name-part-type="genus">Asthenopus</tp:taxon-name-part> <tp:taxon-name-part taxon-name-part-type="species">hubbardi</tp:taxon-name-part></tp:taxon-name></italic> sp. n., <italic><tp:taxon-name><tp:taxon-name-part taxon-name-part-type="genus">Asthenopus</tp:taxon-name-part> <tp:taxon-name-part taxon-name-part-type="species">guarani</tp:taxon-name-part></tp:taxon-name></italic> sp. n.</p></tp:treatment-sec><tp:treatment-sec sec-type="Diagnosis"><title>Diagnosis.</title><p>Five autapomorphies were recovered for <italic><tp:taxon-name><tp:taxon-name-part taxon-name-part-type="genus">Asthenopus</tp:taxon-name-part></tp:taxon-name></italic>: 1) character 1 (ratio length second foretarsal segment/foretibia) decreases from 0.645–0.652 to 0.584–0.587; 2) char. 7 (marginal connectivity = n°of connections among imv/n°of imv) decreases from 0.700–1.167 to 0.222–0.300; 3) male foretarsal segment 1 subrectangular; 4) penes with an apical spine; and 5) long and open cleft present between penial lobe and thumb. The following combination of characters is useful to distinguish <italic><tp:taxon-name><tp:taxon-name-part taxon-name-part-type="genus">Asthenopus</tp:taxon-name-part></tp:taxon-name></italic> from other genera in <tp:taxon-name><tp:taxon-name-part taxon-name-part-type="family">Polymitarcyidae</tp:taxon-name-part></tp:taxon-name>: 1) ratio length male FW/foreleg = 1.4–1.8; 2) tarsal segment 1 distinct and subrectangular in form (not fused to tibia), ratio subapical width of foretibia/subbasal width of second tarsal segment 1.5–2.3 (Fig. <xref ref-type="fig" rid="F20">20F–J</xref>);  3) pronotum width/length ratio 1.7–2.4 (male, but frequently around 2.0), 2.0–3.0 (female); 4) in both sexes FW marginal intercalary veins short and not anastomosed (4–25 in number, Fig. <xref ref-type="fig" rid="F16">16</xref>); 5) in both sexes FW with 0–4 (most commonly 2, but variable depending on size of specimen) crossveins between R and M, basally to R fork; 6) FW vein IMP basally free, subequal in length to MP<sub>2</sub>, forming a characteristic oblique “Y” with associated cross veins (arrow Fig. <xref ref-type="fig" rid="F16">16A, E</xref>); 7) median remnant of styliger plate present, pedestals well developed (Fig. <xref ref-type="fig" rid="F17">17</xref>); 8) forceps relatively stout, ratio length/basal-width = 4.7–7.0; 9) penes relatively short and stout, curved ventrally (and medially), with a thumb attached at the base, and with the apex of penial lobe distinctly shaped as a spine; 10) female abdominal sternum VIII with anteromedian paired sockets, much reduced in size, and with a keel as in Figs <xref ref-type="fig" rid="F18">18F–H</xref>; <xref ref-type="fig" rid="F11">11</xref>) eggs with relatively large polar caps formed by 3–8 (commonly 5) long coiled threads, chorion covered with disk-like structures (Fig. <xref ref-type="fig" rid="F18">18A–E</xref>); 12) head dorsally strongly convex on occiput, frons not projecting medially (Fig. <xref ref-type="fig" rid="F14">14I–J</xref>); 13) nymphs with very short and robust tusks (Fig. <xref ref-type="fig" rid="F14">14A–C, E–G</xref>), with large submedian inner tubercle, with 2 or 3-pointed apex (asymmetric); 14) nymphal foretarsal claw with a single row of denticles (Fig. <xref ref-type="fig" rid="F15">15G</xref>); 15) apex of femur 3 with a group of ca. 50 stout pointed spines (Fig. <xref ref-type="fig" rid="F15">15F</xref>).</p><p>Male imago. Length: body, 6.5–10.5; FW, 7.0–10.1; HW, 2.9–4.8; foreleg, 5.1–7.5; cerci, 22.0–37.0. Antennae: scape slightly longer than pedicel, flagellum bristle-like. Thorax. Pronotum width/length: 1.7–2.4. Legs. Forelegs subequal to shorter than body, ratio length FW/foreleg 1.4–1.8; longest segment is tibia (ratio length tarsal segment 2/tibia = 0.4–0.7); tarsal segment 1 distinct, not fused, very short (Fig. <xref ref-type="fig" rid="F20">20F–J</xref>); remaining tarsal segments relatively short subequal in length except tarsal segment 2 slightly longer; claws differing in length, one long the other short, very slightly widened distally. Wings (Fig. <xref ref-type="fig" rid="F16">16</xref>). FW with 4–25 marginal intercalaries, sometimes present in HW but not in all spaces; intercalaries not strongly anastomosed; 0–4 cross veins between MA and R, basad to R stem; R stem length/Rs from fork to margin = 0.17–0.31. Ratio MA length from fork to margin/stem length = 7–15; IMP fused basally to MP<sub>1</sub> or free; MP<sub>2</sub> fused to IMP. Genitalia (Fig. <xref ref-type="fig" rid="F17">17</xref>): median remnant of styliger plate subrectangular to subovate; pedestals subrectangular to subovate, relatively small; forceps relatively wide to very wide, ratio length/basal width 4.7–7.0; penes tubular and robust, curved ventro-medially, and with well-developed basal thumb. Terminal filament reduced, cerci long (ratio length FW/cercus = 0.25–0.36).</p><p>Female adult. Length: body, 8.0–19.5; FW, 12.0–18.5; HW, 4.6–7.8; cerci, 3.0–7.0. Thorax. Pronotum width/length = 2–3. Wings with more crossveins and intercalaries than in male. Abdominal sternum VIII with anteromedian keel (Fig. <xref ref-type="fig" rid="F18">18F–H</xref>), at each side of keel´s base a very small “socket” is present (“s” in Fig. <xref ref-type="fig" rid="F18">18F</xref>). Terminal filament reduced, shorter than tergum VIII, with few thin annuli. Cercus short, 0.25–0.50 times length of FW.</p><p>Eggs (Fig. <xref ref-type="fig" rid="F18">18A–E</xref>). Length, 210–285 µ; width, 135–163 µ. Oval (ratio maximum length / maximum width = 1.4–1.8), with two relatively large polar caps (ratio maximum with of egg/maximum width of uncoiled polar cap = 1.1–1.5), formed by 3–8 very long coiled threads. Chorionic surface with large subcircular chorionic plates, sometimes each plate is divided in 2–3 portions.</p><p>Nymphs. Length (mm): body, 9.7–15.0 mm; cerci, 4.0–7.0; terminal filament, 5.0–5.1. Head suboval in dorsal view, smooth (without pilose area); occipital region well developed, strongly convex (Figs <xref ref-type="fig" rid="F4">4C–D</xref>, <xref ref-type="fig" rid="F14">14I–J</xref>). Head capsule with a dorsal spine-like projection at bases of antennae. Antennae 1.1–1.5 times length of head (length of head taken from hind margin to the apex of clypeus); pedicel with tuft of setae on dorsum, flagellum with minute scattered setae; length (mm): scape (0.5), pedicel (0.28), flagellum (2.0). Frons with anterior margin more or less straight (arrow in Fig. <xref ref-type="fig" rid="F14">14J</xref>), with a small blunt lateral projection (“a” in Fig. <xref ref-type="fig" rid="F14">14I</xref>), without median projection. Clypeus and labrum small, membranous, with many setae on dorsum of labrum. Mandibular tusks robust, relatively stout, left tusk (Fig. <xref ref-type="fig" rid="F14">14A–C, E</xref>) with 3 apical teeth, increasing in size from the median (smallest), inner and outer; inner tooth slightly directed medially, others directed distally; right tusk (Fig. <xref ref-type="fig" rid="F14">14F–G</xref>) with 2 teeth, the inner shorter. Inner margin of both tusks with a rounded small tubercle near subapex and a larger and pointed subbasal tubercle (associated with a tuft of rigid setae), this large basal tubercle shows a small basal protuberance (giving the impression of a bifid tubercle but with one of the sides aborted); ventral surface and outer margin of tusks with small rounded protuberances on the extremely hard cuticle; dorsal surface of tusks with numerous setae and with a small basal tubercle; this small dorsal tubercle is easily seen without dissecting the mandible and gives an additional point of articulation between the mandible and the head capsule (“a” and “b” in Fig. <xref ref-type="fig" rid="F14">14I</xref>). Incisors and prostheca of both mandibles very reduced in size, molae relatively well developed. Maxillae with a small subtriangular basal membranous “gill” (membranous outgrouth). Thorax. Anterior ring of pronotum (or collar sensu <xref ref-type="bibr" rid="B34">Kluge 2004</xref>) short (ca. 1/4 the length of posterior ring), anteriorly projecting as spines on lateral corners; posterior ring longer, ring-like. Legs (Fig. <xref ref-type="fig" rid="F15">15A–D, F–G</xref>). Leg I (Fig. <xref ref-type="fig" rid="F15">15A–B</xref>): femora very wide, well developed, with a double ventro-basal row of long filtering setae; tibio-tarsus (fused, but fusion line distinguishable) with 3 rows of filtering setae (2 on dorsal “face” and 1 on inner margin), tarsus slightly and bluntly projecting apically (arrow in Fig. <xref ref-type="fig" rid="F15">15B</xref>); tarsal claw relatively large and stout with a row of marginal denticles (Fig. <xref ref-type="fig" rid="F15">15G</xref>). Leg II (Fig. <xref ref-type="fig" rid="F15">15C</xref>): smaller, with thinner femora, with scattered long setae, mostly basally and along hind margin; tibia and tarsi with row of long setae on outer (dorsal) margin, ventrally with many stout spines on apical half, with a distal brush of thick setae (arrow in Fig. <xref ref-type="fig" rid="F15">15C</xref>); tarsal claw relatively small, without denticles. Leg III (Fig. <xref ref-type="fig" rid="F15">15D, F</xref>): as leg II except larger and with anterior margin of femur densely covered with thick setae, and posterior margin roundly expanded at apex bearing a group of stout acute spines (Fig. <xref ref-type="fig" rid="F15">15F</xref>); tibia without distal brush. Coxae I and II directed ventrally, coxae III directed laterally. Abdomen. Gill I reduced in size, double, both portions subequal in length and width. Gills II–VII well developed, ventral portion smaller than dorsal portion; tergum X with well developed ventral spine on posterior margin (not visible dorsally, Fig. <xref ref-type="fig" rid="F15">15E</xref>). Caudal filaments short (curved in mature nymphs) with whorls of stout spines and simple setae at joinings.</p><fig id="F14" position="float" orientation="portrait"><label>Figure 14.</label><caption><p><italic><tp:taxon-name><tp:taxon-name-part taxon-name-part-type="genus">Asthenopus</tp:taxon-name-part></tp:taxon-name></italic> (and <italic><tp:taxon-name><tp:taxon-name-part taxon-name-part-type="genus">Povilla</tp:taxon-name-part></tp:taxon-name></italic>) nymphs, head and mandibles. <bold>A–D</bold> left mandibles, d.v.: <bold>A</bold> <italic><tp:taxon-name><tp:taxon-name-part taxon-name-part-type="genus">Asthenopus</tp:taxon-name-part> <tp:taxon-name-part taxon-name-part-type="species">curtus</tp:taxon-name-part></tp:taxon-name></italic> <bold>B</bold> <italic><tp:taxon-name><tp:taxon-name-part taxon-name-part-type="genus">Asthenopus</tp:taxon-name-part> <tp:taxon-name-part taxon-name-part-type="species">angelae</tp:taxon-name-part></tp:taxon-name></italic> <bold>C</bold> <italic><tp:taxon-name><tp:taxon-name-part taxon-name-part-type="genus">Asthenopus</tp:taxon-name-part> <tp:taxon-name-part taxon-name-part-type="species">magnus</tp:taxon-name-part></tp:taxon-name></italic> <bold>D</bold> <italic><tp:taxon-name><tp:taxon-name-part taxon-name-part-type="genus">Povilla</tp:taxon-name-part> <tp:taxon-name-part taxon-name-part-type="species">adusta</tp:taxon-name-part></tp:taxon-name></italic>. <bold>E</bold> left mandible dorso-oclusal view, <italic><tp:taxon-name><tp:taxon-name-part taxon-name-part-type="genus">Asthenopus</tp:taxon-name-part> <tp:taxon-name-part taxon-name-part-type="species">magnus</tp:taxon-name-part></tp:taxon-name></italic>. Right mandibles, d.v.: <bold>F</bold> <italic><tp:taxon-name><tp:taxon-name-part taxon-name-part-type="genus">Asthenopus</tp:taxon-name-part> <tp:taxon-name-part taxon-name-part-type="species">angelae</tp:taxon-name-part></tp:taxon-name></italic>, <bold>G</bold> <italic><tp:taxon-name><tp:taxon-name-part taxon-name-part-type="genus">Asthenopus</tp:taxon-name-part> <tp:taxon-name-part taxon-name-part-type="species">magnus</tp:taxon-name-part></tp:taxon-name></italic> <bold>H</bold> <italic><tp:taxon-name><tp:taxon-name-part taxon-name-part-type="genus">Povilla</tp:taxon-name-part> <tp:taxon-name-part taxon-name-part-type="species">adusta</tp:taxon-name-part></tp:taxon-name></italic>. <bold>I–J</bold>, <italic><tp:taxon-name><tp:taxon-name-part taxon-name-part-type="genus">Asthenopus</tp:taxon-name-part> <tp:taxon-name-part taxon-name-part-type="species">magnus</tp:taxon-name-part></tp:taxon-name></italic> head capsule, d. v., with and without mandibles.</p></caption><graphic xmlns:xlink="http://www.w3.org/1999/xlink" xlink:href="zookeys-478-045-g014.jpg" position="float" orientation="portrait" xlink:type="simple" id="oo_37685.jpg"/></fig><fig id="F15" position="float" orientation="portrait"><label>Figure 15.</label><caption><p><italic><tp:taxon-name><tp:taxon-name-part taxon-name-part-type="genus">Asthenopus</tp:taxon-name-part></tp:taxon-name></italic> nymphs. <italic><tp:taxon-name><tp:taxon-name-part taxon-name-part-type="genus">Asthenopus</tp:taxon-name-part> <tp:taxon-name-part taxon-name-part-type="species">magnus</tp:taxon-name-part></tp:taxon-name></italic>: <bold>A</bold> foreleg, d.v. <bold>B</bold> same, v.v. (arrow indicates apical projection of tibiotarsus) <bold>C</bold> middle leg, d.v. (arrow indicates distal brush on tibia) <bold>D</bold> hind leg <bold>E</bold> abdominal sterna <bold>IX–X</bold> (arrow indicates spine on paraproct). <italic><tp:taxon-name><tp:taxon-name-part taxon-name-part-type="genus">Asthenopus</tp:taxon-name-part> <tp:taxon-name-part taxon-name-part-type="species">angelae</tp:taxon-name-part></tp:taxon-name></italic>: <bold>F</bold> hind femur, d.v. <bold>G</bold> foretarsal claw. <bold>A–G</bold> stereomicroscope photographs <bold>F–G</bold> light microscope photographs.</p></caption><graphic xmlns:xlink="http://www.w3.org/1999/xlink" xlink:href="zookeys-478-045-g015.jpg" position="float" orientation="portrait" xlink:type="simple" id="oo_37686.jpg"/></fig><fig id="F16" position="float" orientation="portrait"><label>Figure 16.</label><caption><p><italic><tp:taxon-name><tp:taxon-name-part taxon-name-part-type="genus">Asthenopus</tp:taxon-name-part></tp:taxon-name></italic> fore (FW) and hind wings (HW) of male imago. <bold>A–B</bold> <italic><tp:taxon-name><tp:taxon-name-part taxon-name-part-type="genus">Asthenopus</tp:taxon-name-part> <tp:taxon-name-part taxon-name-part-type="species">curtus</tp:taxon-name-part></tp:taxon-name></italic> FW &amp; HW <bold>C–D</bold> <italic><tp:taxon-name><tp:taxon-name-part taxon-name-part-type="genus">Asthenopus</tp:taxon-name-part> <tp:taxon-name-part taxon-name-part-type="species">magnus</tp:taxon-name-part></tp:taxon-name></italic> FW &amp; HW <bold>E–F</bold> <italic><tp:taxon-name><tp:taxon-name-part taxon-name-part-type="genus">Asthenopus</tp:taxon-name-part> <tp:taxon-name-part taxon-name-part-type="species">hubbardi</tp:taxon-name-part></tp:taxon-name></italic> FW &amp; HW <bold>G–I</bold> <italic><tp:taxon-name><tp:taxon-name-part taxon-name-part-type="genus">Asthenopus</tp:taxon-name-part> <tp:taxon-name-part taxon-name-part-type="species">guarani</tp:taxon-name-part></tp:taxon-name></italic>, FW (details) &amp; HW <bold>J–K</bold> <italic><tp:taxon-name><tp:taxon-name-part taxon-name-part-type="genus">Asthenopus</tp:taxon-name-part> <tp:taxon-name-part taxon-name-part-type="species">angelae</tp:taxon-name-part></tp:taxon-name></italic> (from Argentina) FW &amp; HW. <italic><tp:taxon-name><tp:taxon-name-part taxon-name-part-type="genus">Ephoron</tp:taxon-name-part></tp:taxon-name></italic> sp.: <bold>L</bold> male HW (x.i. =  extra intercalary). Stereomicroscope photographs (except <bold>L</bold> line drawing).</p></caption><graphic xmlns:xlink="http://www.w3.org/1999/xlink" xlink:href="zookeys-478-045-g016.jpg" position="float" orientation="portrait" xlink:type="simple" id="oo_37687.jpg"/></fig><fig id="F17" position="float" orientation="portrait"><label>Figure 17.</label><caption><p><italic><tp:taxon-name><tp:taxon-name-part taxon-name-part-type="genus">Asthenopus</tp:taxon-name-part></tp:taxon-name></italic>, general ventral view of male genitalia and detail of penes. <bold>A–B</bold> <italic><tp:taxon-name><tp:taxon-name-part taxon-name-part-type="genus">Asthenopus</tp:taxon-name-part> <tp:taxon-name-part taxon-name-part-type="species">curtus</tp:taxon-name-part></tp:taxon-name></italic> <bold>C</bold> <italic><tp:taxon-name><tp:taxon-name-part taxon-name-part-type="genus">Asthenopus</tp:taxon-name-part> <tp:taxon-name-part taxon-name-part-type="species">hubbardi</tp:taxon-name-part></tp:taxon-name></italic> <bold>D</bold> <italic><tp:taxon-name><tp:taxon-name-part taxon-name-part-type="genus">Asthenopus</tp:taxon-name-part> <tp:taxon-name-part taxon-name-part-type="species">angelae</tp:taxon-name-part></tp:taxon-name></italic> <bold>E–F</bold> <italic><tp:taxon-name><tp:taxon-name-part taxon-name-part-type="genus">Asthenopus</tp:taxon-name-part> <tp:taxon-name-part taxon-name-part-type="species">guarani</tp:taxon-name-part></tp:taxon-name></italic> <bold>G</bold> <italic><tp:taxon-name><tp:taxon-name-part taxon-name-part-type="genus">Asthenopus</tp:taxon-name-part> <tp:taxon-name-part taxon-name-part-type="species">magnus</tp:taxon-name-part></tp:taxon-name></italic>. Light microscope photographs.</p></caption><graphic xmlns:xlink="http://www.w3.org/1999/xlink" xlink:href="zookeys-478-045-g017.jpg" position="float" orientation="portrait" xlink:type="simple" id="oo_37688.jpg"/></fig><fig id="F18" position="float" orientation="portrait"><label>Figure 18.</label><caption><p><italic><tp:taxon-name><tp:taxon-name-part taxon-name-part-type="genus">Asthenopus</tp:taxon-name-part></tp:taxon-name></italic>, SEM photographs. Eggs: <bold>A</bold> <italic><tp:taxon-name><tp:taxon-name-part taxon-name-part-type="genus">Asthenopus</tp:taxon-name-part> <tp:taxon-name-part taxon-name-part-type="species">curtus</tp:taxon-name-part></tp:taxon-name></italic> (egg extracted from mature nymph), <bold>B</bold> <italic><tp:taxon-name><tp:taxon-name-part taxon-name-part-type="genus">Asthenopus</tp:taxon-name-part> <tp:taxon-name-part taxon-name-part-type="species">angelae</tp:taxon-name-part></tp:taxon-name></italic> (egg extracted from mature nymph) <bold>C</bold> <tp:taxon-name><tp:taxon-name-part taxon-name-part-type="genus">Asthenopus</tp:taxon-name-part> <tp:taxon-name-part taxon-name-part-type="uncertainty-rank">cf.</tp:taxon-name-part> <tp:taxon-name-part taxon-name-part-type="species">guarani</tp:taxon-name-part></tp:taxon-name> <bold>D</bold> <italic><tp:taxon-name><tp:taxon-name-part taxon-name-part-type="genus">Asthenopus</tp:taxon-name-part> <tp:taxon-name-part taxon-name-part-type="species">hubbardi</tp:taxon-name-part></tp:taxon-name></italic>, <bold>E</bold> <italic><tp:taxon-name><tp:taxon-name-part taxon-name-part-type="genus">Asthenopus</tp:taxon-name-part> <tp:taxon-name-part taxon-name-part-type="species">magnus</tp:taxon-name-part></tp:taxon-name></italic>. Female abdominal sternum VIII: <bold>F</bold> <italic><tp:taxon-name><tp:taxon-name-part taxon-name-part-type="genus">Asthenopus</tp:taxon-name-part> <tp:taxon-name-part taxon-name-part-type="species">magnus</tp:taxon-name-part></tp:taxon-name></italic> <bold>G</bold> <italic><tp:taxon-name><tp:taxon-name-part taxon-name-part-type="genus">Asthenopus</tp:taxon-name-part> <tp:taxon-name-part taxon-name-part-type="species">curtus</tp:taxon-name-part></tp:taxon-name></italic> <bold>H</bold> <italic><tp:taxon-name><tp:taxon-name-part taxon-name-part-type="genus">Asthenopus</tp:taxon-name-part> <tp:taxon-name-part taxon-name-part-type="species">hubbardi</tp:taxon-name-part></tp:taxon-name></italic>.</p></caption><graphic xmlns:xlink="http://www.w3.org/1999/xlink" xlink:href="zookeys-478-045-g018.jpg" position="float" orientation="portrait" xlink:type="simple" id="oo_37689.jpg"/></fig><fig id="F19" position="float" orientation="portrait"><label>Figure 19.</label><caption><p><italic><tp:taxon-name><tp:taxon-name-part taxon-name-part-type="genus">Povilla</tp:taxon-name-part></tp:taxon-name></italic> spp, SEM and light microscope photographs. <italic><tp:taxon-name><tp:taxon-name-part taxon-name-part-type="genus">Povilla</tp:taxon-name-part> <tp:taxon-name-part taxon-name-part-type="species">adusta</tp:taxon-name-part></tp:taxon-name></italic>: <bold>A</bold> male forewing <bold>B</bold> male hind wing <bold>C</bold> detail of keel on female abdominal sternum 8 (b = base, k = keel, s = socket) <bold>D</bold> male genitalia (mp = median remnant of styliger plate) <bold>E–F</bold> female abdominal sternum 8 (general view) <bold>G</bold> male genitalia (median remnant of styliger plate partially broken and detached from right pedestal) <bold>H–I</bold> eggs and detail of chorion (LD = large disks). <tp:taxon-name><tp:taxon-name-part taxon-name-part-type="genus">Povilla</tp:taxon-name-part> <tp:taxon-name-part taxon-name-part-type="uncertainty-rank">cf.</tp:taxon-name-part> <tp:taxon-name-part taxon-name-part-type="species">heardi</tp:taxon-name-part></tp:taxon-name>: <bold>F</bold> female abdominal sternum VIII <bold>J</bold> filaments surrounding the eggs inside female abdomen <bold>K</bold> eggs. Scale bar = 100 µ, except Figure <xref ref-type="fig" rid="F1">1</xref> (10 µ).</p></caption><graphic xmlns:xlink="http://www.w3.org/1999/xlink" xlink:href="zookeys-478-045-g019.jpg" position="float" orientation="portrait" xlink:type="simple" id="oo_37690.jpg"/></fig><fig id="F20" position="float" orientation="portrait"><label>Figure 20.</label><caption><p>Foreleg of male imago, detail of articulation between tibia and tarsus: <bold>A</bold> <italic><tp:taxon-name><tp:taxon-name-part taxon-name-part-type="genus">Asthenopodes</tp:taxon-name-part> <tp:taxon-name-part taxon-name-part-type="species">picteti</tp:taxon-name-part></tp:taxon-name></italic> <bold>B</bold> <italic><tp:taxon-name><tp:taxon-name-part taxon-name-part-type="genus">Asthenopodes</tp:taxon-name-part> <tp:taxon-name-part taxon-name-part-type="species">chumuco</tp:taxon-name-part></tp:taxon-name></italic> <bold>C</bold> <italic><tp:taxon-name><tp:taxon-name-part taxon-name-part-type="genus">Asthenopodes</tp:taxon-name-part> <tp:taxon-name-part taxon-name-part-type="species">traverae</tp:taxon-name-part></tp:taxon-name></italic> <bold>D</bold> <italic><tp:taxon-name><tp:taxon-name-part taxon-name-part-type="genus">Hubbardipes</tp:taxon-name-part> <tp:taxon-name-part taxon-name-part-type="species">crenulatus</tp:taxon-name-part></tp:taxon-name></italic> <bold>E</bold> <italic><tp:taxon-name><tp:taxon-name-part taxon-name-part-type="genus">Priasthenopus</tp:taxon-name-part> <tp:taxon-name-part taxon-name-part-type="species">gilliesi</tp:taxon-name-part></tp:taxon-name></italic> <bold>F</bold> <italic><tp:taxon-name><tp:taxon-name-part taxon-name-part-type="genus">Asthenopus</tp:taxon-name-part> <tp:taxon-name-part taxon-name-part-type="species">angelae</tp:taxon-name-part></tp:taxon-name></italic> <bold>G</bold> <italic><tp:taxon-name><tp:taxon-name-part taxon-name-part-type="genus">Asthenopus</tp:taxon-name-part> <tp:taxon-name-part taxon-name-part-type="species">curtus</tp:taxon-name-part></tp:taxon-name></italic> <bold>H</bold> <italic><tp:taxon-name><tp:taxon-name-part taxon-name-part-type="genus">Asthenopus</tp:taxon-name-part> <tp:taxon-name-part taxon-name-part-type="species">guarani</tp:taxon-name-part></tp:taxon-name></italic> <bold>I</bold> <italic><tp:taxon-name><tp:taxon-name-part taxon-name-part-type="genus">Asthenopus</tp:taxon-name-part> <tp:taxon-name-part taxon-name-part-type="species">hubbardi</tp:taxon-name-part></tp:taxon-name></italic> <bold>J</bold> <italic><tp:taxon-name><tp:taxon-name-part taxon-name-part-type="genus">Asthenopus</tp:taxon-name-part> <tp:taxon-name-part taxon-name-part-type="species">magnus</tp:taxon-name-part></tp:taxon-name></italic>; <bold>K</bold> <italic><tp:taxon-name><tp:taxon-name-part taxon-name-part-type="genus">Povilla</tp:taxon-name-part> <tp:taxon-name-part taxon-name-part-type="species">adusta</tp:taxon-name-part></tp:taxon-name></italic> <bold>L</bold> <italic><tp:taxon-name><tp:taxon-name-part taxon-name-part-type="genus">Ephoron</tp:taxon-name-part></tp:taxon-name></italic> sp. Abbreviations: Ti = tibia; Ta1 = tarsal segment 1; Ta2 = tarsal segment 2.</p></caption><graphic xmlns:xlink="http://www.w3.org/1999/xlink" xlink:href="zookeys-478-045-g020.jpg" position="float" orientation="portrait" xlink:type="simple" id="oo_37691.jpg"/></fig></tp:treatment-sec><tp:treatment-sec sec-type="Distribution"><title>Distribution.</title><p>Amazonas and Parana biogeographic subregions (Argentina, Bolivia, Brazil, Colombia, Ecuador, Peru).</p></tp:treatment-sec><tp:treatment-sec sec-type="Discussion"><title>Discussion.</title><p>The genus <italic><tp:taxon-name><tp:taxon-name-part taxon-name-part-type="genus">Asthenopus</tp:taxon-name-part></tp:taxon-name></italic> has been distinguished by means of the following characters (<xref ref-type="bibr" rid="B10">Domínguez 1988</xref>): 1) ratio foreleg/FW male: 3/5–4/5; 2) male foretarsus 2.5 times longer than foretibia; 3) foretarsal segment 2 similar to the others, and 2/3 the length of tibia); 4) ratio length of Rs stem/fork to margin 1/4 (or fork Rs at 2/10 from base to margin);  5) cubital intercalaries slightly diverging toward hind margin, ICu<sub>2</sub> and ICu<sub>1</sub> basally fused to CuA by cross veins; 6) ICu<sub>2</sub> ending at anal margin or in the tornus, 7) marginal intercalary veins absent; 8) forceps ratio width/length: 1/7; 8) penes robust on basal 2/3; 9) MA fork base to margin 10/100; 11) IMP–MP<sub>1</sub> not fused basally; 12) MP<sub>2</sub>-IMP similar in length, not fused; 13) foretarsal claws of male not so expanded distally (as in <italic><tp:taxon-name><tp:taxon-name-part taxon-name-part-type="genus">Asthenopodes</tp:taxon-name-part></tp:taxon-name></italic>). Our phylogenetic analyses only recovered some of these character states as synapomorphies of this genus (see diagnosis and Appendix <xref ref-type="app" rid="APP2">2</xref>). The proposal of <xref ref-type="bibr" rid="B10">Domínguez (1988)</xref> and Hubbard &amp; <xref ref-type="bibr" rid="B10">Domínguez (1988)</xref> concerning the intermediacy of <italic><tp:taxon-name><tp:taxon-name-part taxon-name-part-type="genus">Priasthenopus</tp:taxon-name-part> <tp:taxon-name-part taxon-name-part-type="species">gilliesi</tp:taxon-name-part></tp:taxon-name></italic> with respect to <italic><tp:taxon-name><tp:taxon-name-part taxon-name-part-type="genus">Asthenopus</tp:taxon-name-part> <tp:taxon-name-part taxon-name-part-type="species">curtus</tp:taxon-name-part></tp:taxon-name></italic> and <italic><tp:taxon-name><tp:taxon-name-part taxon-name-part-type="genus">Asthenopodes</tp:taxon-name-part> <tp:taxon-name-part taxon-name-part-type="species">picteti</tp:taxon-name-part></tp:taxon-name></italic> is in concordance with our results. <italic><tp:taxon-name><tp:taxon-name-part taxon-name-part-type="genus">Priasthenopus</tp:taxon-name-part> <tp:taxon-name-part taxon-name-part-type="species">gilliesi</tp:taxon-name-part></tp:taxon-name></italic> resulted sister to the <italic><tp:taxon-name><tp:taxon-name-part taxon-name-part-type="genus">Povilla</tp:taxon-name-part></tp:taxon-name></italic>-<italic><tp:taxon-name><tp:taxon-name-part taxon-name-part-type="genus">Asthenopus</tp:taxon-name-part></tp:taxon-name></italic> clade, presenting some plesiomorphic character states shared with <italic><tp:taxon-name><tp:taxon-name-part taxon-name-part-type="genus">Asthenopodes</tp:taxon-name-part></tp:taxon-name></italic>.</p></tp:treatment-sec><tp:treatment-sec sec-type="Key to the species of Asthenopus"><title>Key to the species of <italic><tp:taxon-name><tp:taxon-name-part taxon-name-part-type="genus">Asthenopus</tp:taxon-name-part></tp:taxon-name></italic></title><p>Male</p><table-wrap content-type="key" position="anchor" orientation="portrait"><table rules="all"><tbody><tr><td rowspan="1" colspan="1">1</td><td rowspan="1" colspan="1">Penile lobe (distad to basal thumb) with a similar width along its length, basal thumb separated by a wide furrow (Figs <xref ref-type="fig" rid="F17">17A–C, E–F</xref>); forceps very stout (ratio length/ basal width = 4.7–6.0)</td><td rowspan="1" colspan="1"><bold>2</bold></td></tr><tr><td rowspan="1" colspan="1">–</td><td rowspan="1" colspan="1">Penile lobe (distad to basal thumb) wider basally, basal thumb fused to penile lobe (Fig. <xref ref-type="fig" rid="F17">17D,G</xref>); forceps relatively slender (ratio length/ basal width = 6.2–7.0)</td><td rowspan="1" colspan="1"><bold>4</bold></td></tr><tr><td rowspan="1" colspan="1"><!--PageBreak-->2</td><td rowspan="1" colspan="1">Apical spine of penes long and acute (Fig. <xref ref-type="fig" rid="F17">17A–B</xref>)</td><td rowspan="1" colspan="1"><bold><italic><tp:taxon-name><tp:taxon-name-part taxon-name-part-type="genus">Asthenopus</tp:taxon-name-part> <tp:taxon-name-part taxon-name-part-type="species">curtus</tp:taxon-name-part></tp:taxon-name></italic></bold></td></tr><tr><td rowspan="1" colspan="1">–</td><td rowspan="1" colspan="1">Apical spine of penes short (Fig. <xref ref-type="fig" rid="F17">17C, E–F</xref>)</td><td rowspan="1" colspan="1"><bold>3</bold></td></tr><tr><td rowspan="1" colspan="1">3</td><td rowspan="1" colspan="1">Penes long, apical spine slightly marked, median remnant of styliger plate projecting laterally (Fig. <xref ref-type="fig" rid="F17">17E–F</xref>)</td><td rowspan="1" colspan="1"><bold><italic><tp:taxon-name><tp:taxon-name-part taxon-name-part-type="genus">Asthenopus</tp:taxon-name-part> <tp:taxon-name-part taxon-name-part-type="species">guarani</tp:taxon-name-part></tp:taxon-name></italic></bold></td></tr><tr><td rowspan="1" colspan="1">–</td><td rowspan="1" colspan="1">Penes short, apical spine well marked, median remnant of styliger plate normal (Fig. <xref ref-type="fig" rid="F17">17C</xref>)</td><td rowspan="1" colspan="1"><bold><italic><tp:taxon-name><tp:taxon-name-part taxon-name-part-type="genus">Asthenopus</tp:taxon-name-part> <tp:taxon-name-part taxon-name-part-type="species">hubbardi</tp:taxon-name-part></tp:taxon-name></italic></bold></td></tr><tr><td rowspan="1" colspan="1">4</td><td rowspan="1" colspan="1">FW 9.5–10.1; penile lobe strongly widened basally (ratio length / basal width = 2.9, Fig. <xref ref-type="fig" rid="F17">17G</xref>) and with a small distal indentation near apical spine (arrow in Fig. <xref ref-type="fig" rid="F17">17G</xref>)</td><td rowspan="1" colspan="1"><bold><italic><tp:taxon-name><tp:taxon-name-part taxon-name-part-type="genus">Asthenopus</tp:taxon-name-part> <tp:taxon-name-part taxon-name-part-type="species">magnus</tp:taxon-name-part></tp:taxon-name></italic></bold></td></tr><tr><td rowspan="1" colspan="1">–</td><td rowspan="1" colspan="1">FW 7.0–9.5 mm; penile lobe not so wide at the base (ratio length / basal width = 4.0–5.0, Fig. <xref ref-type="fig" rid="F17">17D</xref>); without apical indentation as above</td><td rowspan="1" colspan="1"><bold><italic><tp:taxon-name><tp:taxon-name-part taxon-name-part-type="genus">Asthenopus</tp:taxon-name-part> <tp:taxon-name-part taxon-name-part-type="species">angelae</tp:taxon-name-part></tp:taxon-name></italic></bold></td></tr></tbody></table></table-wrap><p>Female and eggs of <italic><tp:taxon-name><tp:taxon-name-part taxon-name-part-type="genus">Asthenopus</tp:taxon-name-part></tp:taxon-name></italic> species are strongly similar. They may be identified by comparison with co-occurring males. Nevertheless the eggs extracted from female adults or mature nymphs may be keyed as follows:</p><table-wrap content-type="key" position="anchor" orientation="portrait"><table rules="all"><tbody><tr><td rowspan="1" colspan="1">1</td><td rowspan="1" colspan="1">Disk like structures on the equatorial area relatively well separated from each other, separation about 0.6 or more of maximum width of a disk (Fig. <xref ref-type="fig" rid="F18">18B, C, E</xref>)</td><td rowspan="1" colspan="1"><bold>2</bold></td></tr><tr><td rowspan="1" colspan="1"><!--PageBreak-->–</td><td rowspan="1" colspan="1">Disk like structures on the equatorial area almost touching each other, maximum separation about 0.3 or less of maximum width of a disk (Fig. <xref ref-type="fig" rid="F18">18A, D</xref>)</td><td rowspan="1" colspan="1"><bold><italic><tp:taxon-name><tp:taxon-name-part taxon-name-part-type="genus">Asthenopus</tp:taxon-name-part> <tp:taxon-name-part taxon-name-part-type="species">curtus</tp:taxon-name-part></tp:taxon-name></italic> / <italic><tp:taxon-name><tp:taxon-name-part taxon-name-part-type="genus">Asthenopus</tp:taxon-name-part> <tp:taxon-name-part taxon-name-part-type="species">hubbardi</tp:taxon-name-part></tp:taxon-name></italic></bold></td></tr><tr><td rowspan="1" colspan="1">2</td><td rowspan="1" colspan="1">With a group of 2–3 very small disks beneath each disk like structure (Fig. <xref ref-type="fig" rid="F18">18C</xref>)</td><td rowspan="1" colspan="1"><bold><italic><tp:taxon-name><tp:taxon-name-part taxon-name-part-type="genus">Asthenopus</tp:taxon-name-part> <tp:taxon-name-part taxon-name-part-type="species">guarani</tp:taxon-name-part></tp:taxon-name></italic></bold></td></tr><tr><td rowspan="1" colspan="1">–</td><td rowspan="1" colspan="1">Only smooth chorion below the disk like structures (Fig. <xref ref-type="fig" rid="F18">18B, E</xref>)</td><td rowspan="1" colspan="1"><bold><italic><tp:taxon-name><tp:taxon-name-part taxon-name-part-type="genus">Asthenopus</tp:taxon-name-part> <tp:taxon-name-part taxon-name-part-type="species">angelae</tp:taxon-name-part></tp:taxon-name></italic> / <italic><tp:taxon-name><tp:taxon-name-part taxon-name-part-type="genus">Asthenopus</tp:taxon-name-part> <tp:taxon-name-part taxon-name-part-type="species">magnus</tp:taxon-name-part></tp:taxon-name></italic></bold></td></tr></tbody></table></table-wrap><p>Nymphs (only 3 species known, almost undistinguishable, the characters below should be confirmed with the study of more material)</p><table-wrap content-type="key" position="anchor" orientation="portrait"><table rules="all"><tbody><tr><td rowspan="1" colspan="1">1</td><td rowspan="1" colspan="1">On the inner margin of left mandibular tusk, the space between the subbasal and the submedian tubercles is short and strongly concave (Fig. <xref ref-type="fig" rid="F14">14A</xref>); right mandible with distal corner of mola strongly protruding</td><td rowspan="1" colspan="1"><bold><italic><tp:taxon-name><tp:taxon-name-part taxon-name-part-type="genus">Asthenopus</tp:taxon-name-part> <tp:taxon-name-part taxon-name-part-type="species">curtus</tp:taxon-name-part></tp:taxon-name></italic></bold></td></tr><tr><td rowspan="1" colspan="1">–</td><td rowspan="1" colspan="1">On the inner margin of left mandibular tusk, the space between the subbasal and the submedian tubercles is longer and straighter (Figs <xref ref-type="fig" rid="F14">14B–C</xref>); right mandible with distal corner of mola not strongly protruding</td><td rowspan="1" colspan="1"><bold>2</bold></td></tr><tr><td rowspan="1" colspan="1">2</td><td rowspan="1" colspan="1">Ratio total length of mandible/mandibular tusk length: 1.59–1.62 (Fig. <xref ref-type="fig" rid="F14">14B, F</xref>)</td><td rowspan="1" colspan="1"><bold><italic><tp:taxon-name><tp:taxon-name-part taxon-name-part-type="genus">Asthenopus</tp:taxon-name-part> <tp:taxon-name-part taxon-name-part-type="species">angelae</tp:taxon-name-part></tp:taxon-name></italic></bold></td></tr><tr><td rowspan="1" colspan="1">–</td><td rowspan="1" colspan="1">Ratio total length of mandible/mandibular tusk length &lt; 1.5 (Fig. <xref ref-type="fig" rid="F14">14C, E, G</xref>)</td><td rowspan="1" colspan="1"><bold><italic><tp:taxon-name><tp:taxon-name-part taxon-name-part-type="genus">Asthenopus</tp:taxon-name-part> <tp:taxon-name-part taxon-name-part-type="species">magnus</tp:taxon-name-part></tp:taxon-name></italic></bold> (only known from Napo, Ecuador) / <bold><italic><tp:taxon-name><tp:taxon-name-part taxon-name-part-type="genus">Asthenopus</tp:taxon-name-part> <tp:taxon-name-part taxon-name-part-type="species">guarani</tp:taxon-name-part></tp:taxon-name></italic></bold> (Paraná and Uruguay basins)</td></tr></tbody></table></table-wrap></tp:treatment-sec><tp:treatment-sec><!--Section generated to contain objects referenced in tp:taxon-treatment.--><fig id="F4" position="float" orientation="portrait"><label>Figure 4.</label><caption><p><tp:taxon-name><tp:taxon-name-part taxon-name-part-type="subfamily">Asthenopodinae</tp:taxon-name-part></tp:taxon-name> nymphs: <bold>A</bold> <italic><tp:taxon-name><tp:taxon-name-part taxon-name-part-type="genus">Hubbardipes</tp:taxon-name-part> <tp:taxon-name-part taxon-name-part-type="species">crenulatus</tp:taxon-name-part></tp:taxon-name></italic> <bold>B</bold> <italic><tp:taxon-name><tp:taxon-name-part taxon-name-part-type="genus">Asthenopodes</tp:taxon-name-part> <tp:taxon-name-part taxon-name-part-type="species">chumuco</tp:taxon-name-part></tp:taxon-name></italic> <bold>C</bold> <italic><tp:taxon-name><tp:taxon-name-part taxon-name-part-type="genus">Asthenopus</tp:taxon-name-part> <tp:taxon-name-part taxon-name-part-type="species">magnus</tp:taxon-name-part></tp:taxon-name></italic> <bold>D</bold> <italic><tp:taxon-name><tp:taxon-name-part taxon-name-part-type="genus">Asthenopus</tp:taxon-name-part> <tp:taxon-name-part taxon-name-part-type="species">angelae</tp:taxon-name-part></tp:taxon-name></italic> <bold>E</bold> <italic><tp:taxon-name><tp:taxon-name-part taxon-name-part-type="genus">Asthenopus</tp:taxon-name-part> <tp:taxon-name-part taxon-name-part-type="species">curtus</tp:taxon-name-part></tp:taxon-name></italic> <bold>F</bold> <italic><tp:taxon-name><tp:taxon-name-part taxon-name-part-type="genus">Asthenopodes</tp:taxon-name-part> <tp:taxon-name-part taxon-name-part-type="species">chumuco</tp:taxon-name-part></tp:taxon-name></italic>.</p></caption><graphic xmlns:xlink="http://www.w3.org/1999/xlink" xlink:href="zookeys-478-045-g004.jpg" position="float" orientation="portrait" xlink:type="simple" id="oo_37675.jpg"/></fig><fig id="F11" position="float" orientation="portrait"><label>Figure 11.</label><caption><p><italic><tp:taxon-name><tp:taxon-name-part taxon-name-part-type="genus">Asthenopodes</tp:taxon-name-part></tp:taxon-name></italic> wings, steromicroscope photographs. Males to the left, females to the right: <bold>A–D</bold> <italic><tp:taxon-name><tp:taxon-name-part taxon-name-part-type="genus">Asthenopus</tp:taxon-name-part> <tp:taxon-name-part taxon-name-part-type="species">picteti</tp:taxon-name-part></tp:taxon-name></italic> <bold>E–H</bold> <italic><tp:taxon-name><tp:taxon-name-part taxon-name-part-type="genus">Asthenopodes</tp:taxon-name-part> <tp:taxon-name-part taxon-name-part-type="species">traverae</tp:taxon-name-part></tp:taxon-name></italic> <bold>I–L</bold> <italic><tp:taxon-name><tp:taxon-name-part taxon-name-part-type="genus">Asthenopodes</tp:taxon-name-part> <tp:taxon-name-part taxon-name-part-type="species">chumuco</tp:taxon-name-part></tp:taxon-name></italic>. Not to scale.</p></caption><graphic xmlns:xlink="http://www.w3.org/1999/xlink" xlink:href="zookeys-478-045-g011.jpg" position="float" orientation="portrait" xlink:type="simple" id="oo_37682.jpg"/></fig><fig id="F1" position="float" orientation="portrait"><label>Figure 1.</label><caption><p>Most parsimonious tree with changes on continuous characters (number above circles are character numbers, see Appendix <xref ref-type="app" rid="APP1">1</xref>).</p></caption><graphic xmlns:xlink="http://www.w3.org/1999/xlink" xlink:href="zookeys-478-045-g001.jpg" position="float" orientation="portrait" xlink:type="simple" id="oo_37672.jpg"/></fig><app id="APP1"><title>Appendix 1</title><p>List of continuous characters and their definitions. Characters were scored from male imagos unless otherwise indicated.</p><p>
                  <styled-content style="display:table;"><styled-content style="display:table-row;"><styled-content style="display:table-cell;">0}</styled-content><styled-content style="display:table-cell; padding-left:10px; text-indent:0px;">Ratio subapical width of foretibia/subbasal width of tarsal segment 2. The width of the tibia was measured before the first tarsal segment if fused, as in <italic><tp:taxon-name><tp:taxon-name-part taxon-name-part-type="genus">Asthenopodes</tp:taxon-name-part></tp:taxon-name></italic> species (Figure <xref ref-type="fig" rid="F20">20</xref>).</styled-content></styled-content><styled-content style="display:table-row;"><styled-content style="display:table-cell;">1}</styled-content><styled-content style="display:table-cell; padding-left:10px; text-indent:0px;">Ratio length foretarsal segment 2/foretibia. Length of foretibia includes the reduced first tarsal segment if fused (in <italic><tp:taxon-name><tp:taxon-name-part taxon-name-part-type="genus">Asthenopodes</tp:taxon-name-part></tp:taxon-name></italic> species).</styled-content></styled-content><styled-content style="display:table-row;"><styled-content style="display:table-cell;">2}</styled-content><styled-content style="display:table-cell; padding-left:10px; text-indent:0px;">Ratio FW/foreleg length. Fore and hind wings length was taken from the base of the costal brace to the apex. The length of male foreleg does not include the coxa; it was taken from the base of the trochanter to the apex of the claws.</styled-content></styled-content><styled-content style="display:table-row;"><styled-content style="display:table-cell;">3}</styled-content><styled-content style="display:table-cell; padding-left:10px; text-indent:0px;">Ratio FW/cercus length. Cerci were measured only when complete (i.e., with a thinner and setose short portion in the apex).</styled-content></styled-content><styled-content style="display:table-row;"><styled-content style="display:table-cell;">4}</styled-content><styled-content style="display:table-cell; padding-left:10px; text-indent:0px;">FW ratio length/width. Width of FW refers to the maximum width (located near the Cu sector).</styled-content></styled-content><styled-content style="display:table-row;"><styled-content style="display:table-cell;">5}</styled-content><styled-content style="display:table-cell; padding-left:10px; text-indent:0px;">Ratio length FW/HW</styled-content></styled-content><styled-content style="display:table-row;"><styled-content style="display:table-cell;">6}</styled-content><styled-content style="display:table-cell; padding-left:10px; text-indent:0px;">FW, number of imv (intercalary marginal veinlets) from ICuA<sub>1</sub> to R<sub>1</sub>. The variation in wing venation (number, length and degree of anastomosis) shown by these veinlets is difficult to formalize. For the “number of imv” (intercalary marginal veinlets), only those reaching the hind margin (attached and dettached) were counted, from ICuA<sub>1</sub> to R<sub>1</sub>.</styled-content></styled-content><styled-content style="display:table-row;"><styled-content style="display:table-cell;">7}</styled-content><styled-content style="display:table-cell; padding-left:10px; text-indent:0px;">FW, marginal connectivity (n°of connections among imv/n°of imv). The anastomosis or “marginal connectivity” of these veinlets was calculated as a ratio between the total number of connections among the imv and the total number of imv counted for previous character.</styled-content></styled-content><styled-content style="display:table-row;"><styled-content style="display:table-cell;">8}</styled-content><styled-content style="display:table-cell; padding-left:10px; text-indent:0px;">Number of crossveins between R and M (e.g., arrows in Figure <xref ref-type="fig" rid="F8">8H</xref>), basal to R fork</styled-content></styled-content><styled-content style="display:table-row;"><styled-content style="display:table-cell;">9}</styled-content><styled-content style="display:table-cell; padding-left:10px; text-indent:0px;">Ratio marginal length between main longitudinal veins/imv length (mean of all values in a wing). The length of the imv in relation to the distance between the apices of main longitudinal veins is represented as the mean value of all the ratios measurable in the FW (i.e., the number of marginal interspaces between main veins, from ICuA<sub>1</sub> to R<sub>1</sub>, frequently about 14 interspaces).</styled-content></styled-content><styled-content style="display:table-row;"><styled-content style="display:table-cell;">10}</styled-content><styled-content style="display:table-cell; padding-left:10px; text-indent:0px;">FW male, Rs stem length/Rs from fork to margin. The measures were taken as straight lines; in the case of the distal measure, from fork of Rs to apex of IRs.</styled-content></styled-content><styled-content style="display:table-row;"><styled-content style="display:table-cell;">11}</styled-content><styled-content style="display:table-cell; padding-left:10px; text-indent:0px;">Prothorax width/length. Prothorax width and length were taken in dorsal view, and are maximum values (i.e., widest and longest parts were measured respectively, including membranes).</styled-content></styled-content><styled-content style="display:table-row;"><styled-content style="display:table-cell;">12}</styled-content><styled-content style="display:table-cell; padding-left:10px; text-indent:0px;">Ratio median remnant of styliger plate, maximum width/length at middle</styled-content></styled-content><styled-content style="display:table-row;"><styled-content style="display:table-cell;">13}</styled-content><styled-content style="display:table-cell; padding-left:10px; text-indent:0px;">Ratio A (total length forceps)/E (basal width). A = total length of forceps, also as a straight line (e.g., line “g” in Figure <xref ref-type="fig" rid="F7">7A</xref>). E = basal width of forceps, taken as indicated by line “e” in Figure <xref ref-type="fig" rid="F7">7A</xref>.</styled-content></styled-content><!--PageBreak--><styled-content style="display:table-row;"><styled-content style="display:table-cell;">14}</styled-content><styled-content style="display:table-cell; padding-left:10px; text-indent:0px;">Ratio L (length of penile lobe)/B (length of inner thumb). L = total length of penes, taken as a straight line from the base to the apex of the lobe (e.g., line “a” in Figs <xref ref-type="fig" rid="F7">7A</xref>, <xref ref-type="fig" rid="F8">8A</xref>, <xref ref-type="fig" rid="F12">12B</xref>). B = length of thumb of penes, measured as a straight line in the medial margin (line “b” in the same figures)</styled-content></styled-content><styled-content style="display:table-row;"><styled-content style="display:table-cell;">15}</styled-content><styled-content style="display:table-cell; padding-left:10px; text-indent:0px;">Ratio L /C. L as defined above; C = basal width of penis lobe (line “d” in Figs <xref ref-type="fig" rid="F7">7A</xref>, <xref ref-type="fig" rid="F8">8A</xref>, <xref ref-type="fig" rid="F12">12B</xref> and others)</styled-content></styled-content><styled-content style="display:table-row;"><styled-content style="display:table-cell;">16}</styled-content><styled-content style="display:table-cell; padding-left:10px; text-indent:0px;">Ratio L /Z (curvature in v.v.). L as defined before; Z = a measure intended to quantify the curvature of the penis lobe, it was taken in v.v. as the distance between two parallel lines as indicated by line “z” in Figure <xref ref-type="fig" rid="F12">12B</xref>.</styled-content></styled-content><styled-content style="display:table-row;"><styled-content style="display:table-cell;">17}</styled-content><styled-content style="display:table-cell; padding-left:10px; text-indent:0px;">Penes, ratio C (basal width)/D (subapical width). C as defined before; D = subapical width of penis lobe (line “c” in Figs <xref ref-type="fig" rid="F7">7A</xref>, <xref ref-type="fig" rid="F8">8A</xref>, <xref ref-type="fig" rid="F12">12B</xref>)</styled-content></styled-content><styled-content style="display:table-row;"><styled-content style="display:table-cell;">18}</styled-content><styled-content style="display:table-cell; padding-left:10px; text-indent:0px;">Prothorax width/length (female adult)</styled-content></styled-content><styled-content style="display:table-row;"><styled-content style="display:table-cell;">19}</styled-content><styled-content style="display:table-cell; padding-left:10px; text-indent:0px;">Cercus/FW length (female adult)</styled-content></styled-content><styled-content style="display:table-row;"><styled-content style="display:table-cell;">20}</styled-content><styled-content style="display:table-cell; padding-left:10px; text-indent:0px;">Egg, ratio maximum length (including polar caps)/maximum width</styled-content></styled-content><styled-content style="display:table-row;"><styled-content style="display:table-cell;">21}</styled-content><styled-content style="display:table-cell; padding-left:10px; text-indent:0px;">Egg, ratio maximum with/maximum width of polar cap (uncoiled)</styled-content></styled-content><styled-content style="display:table-row;"><styled-content style="display:table-cell;">22}</styled-content><styled-content style="display:table-cell; padding-left:10px; text-indent:0px;">Egg, polar cap, ratio maximum width/maximum length</styled-content></styled-content><styled-content style="display:table-row;"><styled-content style="display:table-cell;">23}</styled-content><styled-content style="display:table-cell; padding-left:10px; text-indent:0px;">Egg, polar cap, number of threads forming each cap</styled-content></styled-content><styled-content style="display:table-row;"><styled-content style="display:table-cell;">24}</styled-content><styled-content style="display:table-cell; padding-left:10px; text-indent:0px;">Nymph, total length of mandible/mandibular tusk length. <tp:taxon-name><tp:taxon-name-part taxon-name-part-type="subfamily">Asthenopodinae</tp:taxon-name-part></tp:taxon-name> is defined by stout tusks, and <tp:taxon-name><tp:taxon-name-part taxon-name-part-type="subfamily">Campsurinae</tp:taxon-name-part></tp:taxon-name> by slender ones, as this is subjective and difficult to score in a matrix we use continuous variation in the length of the tusk (T in Figure <xref ref-type="fig" rid="F5">5B</xref>) with respect to the total length of the mandible (L in Figure <xref ref-type="fig" rid="F5">5B</xref>).</styled-content></styled-content><styled-content style="display:table-row;"><styled-content style="display:table-cell;">25}</styled-content><styled-content style="display:table-cell; padding-left:10px; text-indent:0px;">Nymph, position of the large inner tubercle along the longitudinal axis of the mandible. This is formalized as the ratio: total length of mandible (L in Figure <xref ref-type="fig" rid="F14">14A</xref>) / length from base of the mandible to the transverse line bisecting the tubercle (t1 in Figure <xref ref-type="fig" rid="F14">14A</xref>).</styled-content></styled-content><styled-content style="display:table-row;"><styled-content style="display:table-cell;">26}</styled-content><styled-content style="display:table-cell; padding-left:10px; text-indent:0px;">Nymph, position of the small and subdistal inner tubercle along the longitudinal axis of the mandible. This is formalized as above, ratio: total length of mandible (L in Figure <xref ref-type="fig" rid="F14">14A</xref>) / length from base of the mandible to the transverse line bisecting the tubercle (t2 in Figure <xref ref-type="fig" rid="F14">14A</xref>).</styled-content></styled-content><styled-content style="display:table-row;"><styled-content style="display:table-cell;">27}</styled-content><styled-content style="display:table-cell; padding-left:10px; text-indent:0px;">Nymph, width of tusk as ratio between length of tusk (T) / width of tusk at the base (W). In those cases where a large tubercle is present, the width does not include it (see Figure <xref ref-type="fig" rid="F14">14A</xref>).</styled-content></styled-content></styled-content>
                </p><p><italic>Discrete characters</italic></p><p>
                  <styled-content style="display:table;"><styled-content style="display:table-row;"><styled-content style="display:table-cell;">28}</styled-content><styled-content style="display:table-cell; padding-left:10px; text-indent:0px;">Male foretarsal segment 1: 0 = distinct (Fig. <xref ref-type="fig" rid="F20">20E–K</xref>); 1 = fused with tibia (Fig. <xref ref-type="fig" rid="F20">20A–C, L</xref>); 2 = fused with second tarsal segment (Fig. <xref ref-type="fig" rid="F20">20D</xref>). Most species present a distinct tarsal segment 1 in male foreleg, a strong articulation is located between the apex of the tibia and this first tarsal segment (Fig. <xref ref-type="fig" rid="F20">20E–K</xref>). In <italic><tp:taxon-name><tp:taxon-name-part taxon-name-part-type="genus">Asthenopodes</tp:taxon-name-part></tp:taxon-name></italic> the first tarsal segment is completely fused with the tibia, and thus the articulation is located between the fused tibiotarsus and the second tarsal segment (Fig. <xref ref-type="fig" rid="F20">20A–C</xref>). In the unique <italic><tp:taxon-name><tp:taxon-name-part taxon-name-part-type="genus">Hubbardipes</tp:taxon-name-part> <tp:taxon-name-part taxon-name-part-type="species">crenulatus</tp:taxon-name-part></tp:taxon-name></italic> the first tarsal segment, while distinct, shows an incipient fusion with the second tarsal segment (Fig. <xref ref-type="fig" rid="F20">20D</xref>).</styled-content></styled-content><!--PageBreak--><styled-content style="display:table-row;"><styled-content style="display:table-cell;">29}</styled-content><styled-content style="display:table-cell; padding-left:10px; text-indent:0px;">Male foretarsal segment 1, form: 0 = subquadrate; 1 = subrectangular; 2 = subovate.</styled-content></styled-content><styled-content style="display:table-row;"><styled-content style="display:table-cell;">30}</styled-content><styled-content style="display:table-cell; padding-left:10px; text-indent:0px;">Foretarsal segment 5, apex 0 = blunt or with a transverse ridge; 1 = trilobed.</styled-content></styled-content><styled-content style="display:table-row;"><styled-content style="display:table-cell;">31}</styled-content><styled-content style="display:table-cell; padding-left:10px; text-indent:0px;">Apex of male foretarsal claws: 0 = not or slightly expanded (Figure <xref ref-type="fig" rid="F7">7C</xref>); 1 = strongly expanded (apex 3 times wider than stalk, Fig. <xref ref-type="fig" rid="F13">13E–F</xref>).</styled-content></styled-content><styled-content style="display:table-row;"><styled-content style="display:table-cell;">32}</styled-content><styled-content style="display:table-cell; padding-left:10px; text-indent:0px;">Legs II and III (male): 0 = complete, functional at least in subimago; 1 = complete but weaker, non functional; 2 = tarsal segments not discernible, distorted; 3 = last segment present is trochanter.</styled-content></styled-content><styled-content style="display:table-row;"><styled-content style="display:table-cell;">33}</styled-content><styled-content style="display:table-cell; padding-left:10px; text-indent:0px;">FW veins: 0 = IMP connected to MP<sub>1</sub> (e.g., Fig. <xref ref-type="fig" rid="F16">16E, G</xref>); 1 = free (e.g., Figs <xref ref-type="fig" rid="F8">8D–E</xref>, <xref ref-type="fig" rid="F16">16A, C</xref>).</styled-content></styled-content><styled-content style="display:table-row;"><styled-content style="display:table-cell;">34}</styled-content><styled-content style="display:table-cell; padding-left:10px; text-indent:0px;">FW veins: 0 = MP<sub>2</sub> much shorter than IMP; 1 = subequal to slightly shorter.</styled-content></styled-content><styled-content style="display:table-row;"><styled-content style="display:table-cell;">35}</styled-content><styled-content style="display:table-cell; padding-left:10px; text-indent:0px;">FW Cu sector, ICus join hind margin on: 0 = both near or anteriad to tornus; 1 = ICu1 close to tornus, ICu2 on basitornal margin.</styled-content></styled-content><styled-content style="display:table-row;"><styled-content style="display:table-cell;">36}</styled-content><styled-content style="display:table-cell; padding-left:10px; text-indent:0px;">FW, max number of cells closed by imv (intercalaries marginal veins): 0 = 3 or more cells; 1 = one or two; 2 = none.</styled-content></styled-content><styled-content style="display:table-row;"><styled-content style="display:table-cell;">37}</styled-content><styled-content style="display:table-cell; padding-left:10px; text-indent:0px;">HW, imv: 0 = absent; 1 = 1 to 4 short; 2 = along the entire margin (or almost), long.</styled-content></styled-content><styled-content style="display:table-row;"><styled-content style="display:table-cell;">38}</styled-content><styled-content style="display:table-cell; padding-left:10px; text-indent:0px;">HW, anal area: 0 = with any or few crossveins; 1 = with many crossveins forming a network.</styled-content></styled-content><styled-content style="display:table-row;"><styled-content style="display:table-cell;">39}</styled-content><styled-content style="display:table-cell; padding-left:10px; text-indent:0px;">Short distal segment on forceps: 0 = present; 1 = absent.</styled-content></styled-content><styled-content style="display:table-row;"><styled-content style="display:table-cell;">40}</styled-content><styled-content style="display:table-cell; padding-left:10px; text-indent:0px;">Pedestal, form: 0 = similar width along its length; 1 = much narrower basally.</styled-content></styled-content><styled-content style="display:table-row;"><styled-content style="display:table-cell;">41}</styled-content><styled-content style="display:table-cell; padding-left:10px; text-indent:0px;">Median remnant of styliger plate: 0 = present; 1 = absent.</styled-content></styled-content><styled-content style="display:table-row;"><styled-content style="display:table-cell;">42}</styled-content><styled-content style="display:table-cell; padding-left:10px; text-indent:0px;">Median remnant of styliger plate, shape of hind margin: 0 = straight or convex; 1 = markedly concave (lateral margins projecting posteriorly, Fig. <xref ref-type="fig" rid="F12">12A–D</xref>).</styled-content></styled-content><styled-content style="display:table-row;"><styled-content style="display:table-cell;">43}</styled-content><styled-content style="display:table-cell; padding-left:10px; text-indent:0px;">Penial arm articulation 0 = tergite IX; 1 = sternite IX and base of pedestal.</styled-content></styled-content><styled-content style="display:table-row;"><styled-content style="display:table-cell;">44}</styled-content><styled-content style="display:table-cell; padding-left:10px; text-indent:0px;">Penes form: 0 = apices diverging or straight, blade-like; 1 = apices converging medially or curved ventrally.</styled-content></styled-content><styled-content style="display:table-row;"><styled-content style="display:table-cell;">45}</styled-content><styled-content style="display:table-cell; padding-left:10px; text-indent:0px;">Penes, apical spine: 0 = absent or slightly marked as a continuation of the penes; 1 = present, distinctly protruding from the penes (Figure <xref ref-type="fig" rid="F17">17</xref>).</styled-content></styled-content><styled-content style="display:table-row;"><styled-content style="display:table-cell;">46}</styled-content><styled-content style="display:table-cell; padding-left:10px; text-indent:0px;">Additional penis lobe (thumb): 0 = absent; 1 = present.</styled-content></styled-content><styled-content style="display:table-row;"><styled-content style="display:table-cell;">47}</styled-content><styled-content style="display:table-cell; padding-left:10px; text-indent:0px;">Cleft between large and small penile lobes: 0 = absent; 1 = short, closed (Figure <xref ref-type="fig" rid="F17">17D</xref>); 2 = long, opened (Fig. <xref ref-type="fig" rid="F17">17B, C, F</xref>).</styled-content></styled-content><styled-content style="display:table-row;"><styled-content style="display:table-cell;">48}</styled-content><styled-content style="display:table-cell; padding-left:10px; text-indent:0px;">Female sternum VIII, anteromedian keel: 0 = absent; 1 = present.</styled-content></styled-content><styled-content style="display:table-row;"><styled-content style="display:table-cell;">49}</styled-content><styled-content style="display:table-cell; padding-left:10px; text-indent:0px;">Female sternum VIII, anteromedian keel: 0 = short and blunt (Figure <xref ref-type="fig" rid="F13">13D</xref>); 1 = long and slender (Figs <xref ref-type="fig" rid="F18">18F–H</xref>, <xref ref-type="fig" rid="F19">19E–F</xref>).</styled-content></styled-content><styled-content style="display:table-row;"><styled-content style="display:table-cell;">50}</styled-content><styled-content style="display:table-cell; padding-left:10px; text-indent:0px;">Female sternum VIII, sockets: 0 = absent; 1 = present.</styled-content></styled-content><styled-content style="display:table-row;"><styled-content style="display:table-cell;">51}</styled-content><styled-content style="display:table-cell; padding-left:10px; text-indent:0px;">Female sternum VIII, position of sockets: 0 = anterior; 1 = submedian.</styled-content></styled-content><styled-content style="display:table-row;"><styled-content style="display:table-cell;">52}</styled-content><styled-content style="display:table-cell; padding-left:10px; text-indent:0px;">Female sternum VIII, position of sockets: 0 = contiguous; 1 = separated.</styled-content></styled-content><styled-content style="display:table-row;"><styled-content style="display:table-cell;">53}</styled-content><styled-content style="display:table-cell; padding-left:10px; text-indent:0px;">Female sternum VIII, anteromedian sockets: 0 = fused; 1 = small almost indistinct at each side of the keel; 2 = larger extending somewhat posteriorly from keel’s base.</styled-content></styled-content><styled-content style="display:table-row;"><styled-content style="display:table-cell;">54}</styled-content><styled-content style="display:table-cell; padding-left:10px; text-indent:0px;">Eggs, chorionic plates (large disk-like structures, LD in Figure <xref ref-type="fig" rid="F7">7E</xref>): 0 = absent; 1 = present.</styled-content></styled-content><styled-content style="display:table-row;"><styled-content style="display:table-cell;">55}</styled-content><styled-content style="display:table-cell; padding-left:10px; text-indent:0px;">Eggs, chorionic plates (if present): 0 = seems aggregated small disks (Figure <xref ref-type="fig" rid="F13">13A</xref>); 1 = entire (e.g., Figure <xref ref-type="fig" rid="F7">7E</xref>).</styled-content></styled-content><!--PageBreak--><styled-content style="display:table-row;"><styled-content style="display:table-cell;">56}</styled-content><styled-content style="display:table-cell; padding-left:10px; text-indent:0px;">Eggs, chorionic plates (if present and entire): 0 = one piece (Figs <xref ref-type="fig" rid="F13">13B–C</xref>, <xref ref-type="fig" rid="F18">18C</xref>); 1 = 2 or more pieces (Fig. <xref ref-type="fig" rid="F18">18A–B, D–E</xref>).</styled-content></styled-content><styled-content style="display:table-row;"><styled-content style="display:table-cell;">57}</styled-content><styled-content style="display:table-cell; padding-left:10px; text-indent:0px;">Eggs, chorionic plates (small disk-like structures, SD in Figure <xref ref-type="fig" rid="F7">7E</xref>): 0 = absent; 1 = present.</styled-content></styled-content><styled-content style="display:table-row;"><styled-content style="display:table-cell;">58}</styled-content><styled-content style="display:table-cell; padding-left:10px; text-indent:0px;">Eggs, chorionic plates, location of small disks: 0 = among large disks (e.g., Figure <xref ref-type="fig" rid="F7">7E</xref>); 1 = below large disks (Figure <xref ref-type="fig" rid="F18">18C</xref>).</styled-content></styled-content><styled-content style="display:table-row;"><styled-content style="display:table-cell;">59}</styled-content><styled-content style="display:table-cell; padding-left:10px; text-indent:0px;">Eggs, polar caps: 0 = none; 1 = one; 2 = two.</styled-content></styled-content><styled-content style="display:table-row;"><styled-content style="display:table-cell;">60}</styled-content><styled-content style="display:table-cell; padding-left:10px; text-indent:0px;">Clypeus, median proyection: 0 = absent; 1 = present.</styled-content></styled-content><styled-content style="display:table-row;"><styled-content style="display:table-cell;">61}</styled-content><styled-content style="display:table-cell; padding-left:10px; text-indent:0px;">Nymphal left mandibular tusk, number of apical denticles: 0 = four; 1 = three; 2 = one.</styled-content></styled-content><styled-content style="display:table-row;"><styled-content style="display:table-cell;">62}</styled-content><styled-content style="display:table-cell; padding-left:10px; text-indent:0px;">Nymphal right mandibular tusk, number of apical denticles: 0 = two; 1 = one.</styled-content></styled-content><styled-content style="display:table-row;"><styled-content style="display:table-cell;">63}</styled-content><styled-content style="display:table-cell; padding-left:10px; text-indent:0px;">Nymphal mandibular tusks, large basal tubercle on inner margin: 0 = absent; 1 = present. Double-pointed in <italic><tp:taxon-name><tp:taxon-name-part taxon-name-part-type="genus">Povilla</tp:taxon-name-part></tp:taxon-name></italic> and <italic><tp:taxon-name><tp:taxon-name-part taxon-name-part-type="genus">Asthenopus</tp:taxon-name-part></tp:taxon-name></italic>, but less marked in the last genus (pair of black arrows in Fig. <xref ref-type="fig" rid="F14">14H, G</xref>, respectively).</styled-content></styled-content><styled-content style="display:table-row;"><styled-content style="display:table-cell;">64}</styled-content><styled-content style="display:table-cell; padding-left:10px; text-indent:0px;">Nymphal mandibular tusks, smaller submedian tubercle on inner margin (e.g., white arrow in Figure <xref ref-type="fig" rid="F14">14H</xref>): 0 = absent; 1 = present.</styled-content></styled-content><styled-content style="display:table-row;"><styled-content style="display:table-cell;">65}</styled-content><styled-content style="display:table-cell; padding-left:10px; text-indent:0px;">Nymphal mandibular tusks, inner margin distally to smaller submedian tubercle (mentioned above): 0 = smooth; 1 = with many (&gt;5) small tubercles: 2 = with 1 pointed tubercle.</styled-content></styled-content><styled-content style="display:table-row;"><styled-content style="display:table-cell;">66}</styled-content><styled-content style="display:table-cell; padding-left:10px; text-indent:0px;">Nymphal mandibular tusks, small basal tubercle on outer dorsal surface: 0 = absent; 1 = present (Figure <xref ref-type="fig" rid="F14">14H</xref>).</styled-content></styled-content><styled-content style="display:table-row;"><styled-content style="display:table-cell;">67}</styled-content><styled-content style="display:table-cell; padding-left:10px; text-indent:0px;">Gill on abdominal segment I: 0 = bilamellate 1 = single.</styled-content></styled-content><styled-content style="display:table-row;"><styled-content style="display:table-cell;">68}</styled-content><styled-content style="display:table-cell; padding-left:10px; text-indent:0px;">Nymph, dorsum of head with pilose area on frons: 0 = absent; 1 = present.</styled-content></styled-content><styled-content style="display:table-row;"><styled-content style="display:table-cell;">69}</styled-content><styled-content style="display:table-cell; padding-left:10px; text-indent:0px;">Nymph, occipital region: 0 = strongly expanded, convex; 1 = not strongly developed, flat.</styled-content></styled-content><styled-content style="display:table-row;"><styled-content style="display:table-cell;">70}</styled-content><styled-content style="display:table-cell; padding-left:10px; text-indent:0px;">Nymphs, denticles on foretarsal claws: 0 = absent; 1 = present. When present generally ther is a single row of many marginal denticles, except in <italic><tp:taxon-name><tp:taxon-name-part taxon-name-part-type="genus">Asthenopodes</tp:taxon-name-part></tp:taxon-name></italic> where a double row is present.</styled-content></styled-content><styled-content style="display:table-row;"><styled-content style="display:table-cell;">71}</styled-content><styled-content style="display:table-cell; padding-left:10px; text-indent:0px;">Posterolateral spine on tergum X: 0 = absent (Figure <xref ref-type="fig" rid="F10">10E</xref>); 1 = present (Figure <xref ref-type="fig" rid="F15">15E</xref>). A small spine may be present, sometimes seeming to arise from paraproct but it actually belongs to the tergum. In <italic><tp:taxon-name><tp:taxon-name-part taxon-name-part-type="genus">Hubbardipes</tp:taxon-name-part> <tp:taxon-name-part taxon-name-part-type="species">crenulatus</tp:taxon-name-part></tp:taxon-name></italic> is very short and blunt. In <italic><tp:taxon-name><tp:taxon-name-part taxon-name-part-type="genus">Povilla</tp:taxon-name-part></tp:taxon-name></italic> and <italic><tp:taxon-name><tp:taxon-name-part taxon-name-part-type="genus">Asthenopus</tp:taxon-name-part></tp:taxon-name></italic> it is acute, strong and visible dorsally. In <tp:taxon-name><tp:taxon-name-part taxon-name-part-type="subfamily">Campsurinae</tp:taxon-name-part></tp:taxon-name> it is shorter, blunt and only distinguishable when seen from below. Differing from these groups, in the nymphs of <italic><tp:taxon-name><tp:taxon-name-part taxon-name-part-type="genus">Asthenopodes</tp:taxon-name-part></tp:taxon-name></italic> and <italic><tp:taxon-name><tp:taxon-name-part taxon-name-part-type="genus">Ephoron</tp:taxon-name-part></tp:taxon-name></italic> it is not expressed.</styled-content></styled-content></styled-content>
                </p><!--PageBreak--></app><app id="APP2"><title>Appendix 2</title><p>List of apomorphies from terminals and nodes. Arrows separate plesiomorphic from apomorphic states.</p><p><styled-content style="padding-left:20px; text-indent:-20px; display:block;"><italic><tp:taxon-name><tp:taxon-name-part taxon-name-part-type="genus">Ephoron</tp:taxon-name-part></tp:taxon-name></italic>:</styled-content></p><p><styled-content style="padding-left:40px; text-indent:-20px; display:block;">No autapomorphies</styled-content></p><p><styled-content style="padding-left:20px; text-indent:-20px; display:block;"><italic><tp:taxon-name><tp:taxon-name-part taxon-name-part-type="genus">Campsurus</tp:taxon-name-part> <tp:taxon-name-part taxon-name-part-type="species">violaceus</tp:taxon-name-part></tp:taxon-name></italic>:</styled-content></p><p><styled-content style="padding-left:40px; text-indent:-20px; display:block;">Char. 1: 0.395 → 0.357–0.360</styled-content></p><p><styled-content style="padding-left:40px; text-indent:-20px; display:block;">Char. 13: 15.000–16.667 → 19.000–23.000</styled-content></p><p><styled-content style="padding-left:40px; text-indent:-20px; display:block;">Char. 15: 5.417–5.769 → 2.727–2.846</styled-content></p><p><styled-content style="padding-left:40px; text-indent:-20px; display:block;">Char. 17: 1.077–1.083 → 2.600</styled-content></p><p><styled-content style="padding-left:40px; text-indent:-20px; display:block;">Char. 21: 1.833 → 2.625–3.333</styled-content></p><p><styled-content style="padding-left:40px; text-indent:-20px; display:block;">Cleft between large and small penile lobes (47): absent → long, opened</styled-content></p><p><styled-content style="padding-left:40px; text-indent:-20px; display:block;">Female sternum VIII, anteromedian sockets (53): larger extending somewhat posteriorly from keel`s base → fused</styled-content></p><p><styled-content style="padding-left:20px; text-indent:-20px; display:block;"><italic><tp:taxon-name><tp:taxon-name-part taxon-name-part-type="genus">Povilla</tp:taxon-name-part></tp:taxon-name></italic>:</styled-content></p><p><styled-content style="padding-left:40px; text-indent:-20px; display:block;">Char. 3: 0.339–0.347 → 0.316</styled-content></p><p><styled-content style="padding-left:40px; text-indent:-20px; display:block;">FW vein IMP (33): free → IMP connected to MP1</styled-content></p><p><styled-content style="padding-left:20px; text-indent:-20px; display:block;"><italic><tp:taxon-name><tp:taxon-name-part taxon-name-part-type="genus">Languidipes</tp:taxon-name-part></tp:taxon-name></italic>:</styled-content></p><p><styled-content style="padding-left:40px; text-indent:-20px; display:block;">Char. 2: 1.661–1.736 → 3.174</styled-content></p><p><styled-content style="padding-left:40px; text-indent:-20px; display:block;">Char. 3: 0.339–0.347 → 0.375–0.464</styled-content></p><p><styled-content style="padding-left:40px; text-indent:-20px; display:block;">Char. 4: 2.000–2.214 → 2.447</styled-content></p><p><styled-content style="padding-left:40px; text-indent:-20px; display:block;">Char. 5: 2.302–2.447 → 3.382</styled-content></p><p><styled-content style="padding-left:40px; text-indent:-20px; display:block;">Char. 7: 0.700–1.167 → 1.667</styled-content></p><p><styled-content style="padding-left:40px; text-indent:-20px; display:block;">Char. 15: 5.417–6.800 → 9.333</styled-content></p><p><styled-content style="padding-left:40px; text-indent:-20px; display:block;">FW Cu sector, ICus join hind margin on (35): both near or anteriad to tornus → ICu1 close to tornus, ICu2 on basitornal margin</styled-content></p><p><styled-content style="padding-left:40px; text-indent:-20px; display:block;">Styliger plate, median plate (41): present → absent</styled-content></p><p><styled-content style="padding-left:40px; text-indent:-20px; display:block;">Gill on abdominal segment I (67): bilamellate → single</styled-content></p><p><styled-content style="padding-left:20px; text-indent:-20px; display:block;"><italic><tp:taxon-name><tp:taxon-name-part taxon-name-part-type="species">picteti</tp:taxon-name-part></tp:taxon-name></italic>:</styled-content></p><p><styled-content style="padding-left:40px; text-indent:-20px; display:block;">Char. 0: 1.133–1.188 → 0.838–0.840</styled-content></p><p><styled-content style="padding-left:40px; text-indent:-20px; display:block;">Char. 7: 1.400–1.950 → 2.000–3.353</styled-content></p><p><styled-content style="padding-left:40px; text-indent:-20px; display:block;">Char. 14: 2.600–2.667 → 2.737–2.895</styled-content></p><p><styled-content style="padding-left:40px; text-indent:-20px; display:block;">Char. 15: 5.818–5.909 → 8.000–8.696</styled-content></p><p><styled-content style="padding-left:40px; text-indent:-20px; display:block;">Char. 16: 2.065–2.321 → 3.056–3.059</styled-content></p><p><styled-content style="padding-left:40px; text-indent:-20px; display:block;">Char. 21: 1.625–2.364 → 1.222–1.516</styled-content></p><p><styled-content style="padding-left:40px; text-indent:-20px; display:block;">Eggs, chorionic plates(large disk-like present) (55): entire → seems aggregated small disks</styled-content></p><p><styled-content style="padding-left:20px; text-indent:-20px; display:block;"><italic><tp:taxon-name><tp:taxon-name-part taxon-name-part-type="species">traverae</tp:taxon-name-part></tp:taxon-name></italic>:</styled-content></p><p><styled-content style="padding-left:40px; text-indent:-20px; display:block;">Char. 12: 8.100 → 11.800</styled-content></p><p><styled-content style="padding-left:40px; text-indent:-20px; display:block;">Char. 13: 6.714–7.400 → 4.667–4.900</styled-content></p><p><styled-content style="padding-left:40px; text-indent:-20px; display:block;">Char. 17: 1.077–1.083 → 1.000</styled-content></p><p><styled-content style="padding-left:40px; text-indent:-20px; display:block;">Char. 22: 3.750–3.778 → 2.143–3.667</styled-content></p><!--PageBreak--><p><styled-content style="padding-left:20px; text-indent:-20px; display:block;"><italic><tp:taxon-name><tp:taxon-name-part taxon-name-part-type="species">chumuco</tp:taxon-name-part></tp:taxon-name></italic>:</styled-content></p><p><styled-content style="padding-left:40px; text-indent:-20px; display:block;">Char. 9: 0.733–0.838 → 0.560–0.710</styled-content></p><p><styled-content style="padding-left:40px; text-indent:-20px; display:block;">Char. 10: 0.337–0.366 → 0.389</styled-content></p><p><styled-content style="padding-left:40px; text-indent:-20px; display:block;">Char. 15: 5.417–5.769 → 2.625–3.143</styled-content></p><p><styled-content style="padding-left:40px; text-indent:-20px; display:block;">Char. 17: 1.077–1.083 → 2.333–2.667</styled-content></p><p><styled-content style="padding-left:40px; text-indent:-20px; display:block;">Char. 19: 0.169–0.184 → 0.089–0.093</styled-content></p><p><styled-content style="padding-left:40px; text-indent:-20px; display:block;">Char. 21: 1.625–2.364 → 2.688–3.067</styled-content></p><p><styled-content style="padding-left:40px; text-indent:-20px; display:block;">Char. 23: 7.000–13.000 → 14.000–16.000</styled-content></p><p><styled-content style="padding-left:20px; text-indent:-20px; display:block;"><italic><tp:taxon-name><tp:taxon-name-part taxon-name-part-type="species">crenulatus</tp:taxon-name-part></tp:taxon-name></italic>:</styled-content></p><p><styled-content style="padding-left:40px; text-indent:-20px; display:block;">Char. 0: 1.909–1.923 → 3.250–4.000</styled-content></p><p><styled-content style="padding-left:40px; text-indent:-20px; display:block;">Char. 1: 0.645–0.667 → 0.741–0.825</styled-content></p><p><styled-content style="padding-left:40px; text-indent:-20px; display:block;">Char. 5: 2.302–2.308 → 2.419–2.654</styled-content></p><p><styled-content style="padding-left:40px; text-indent:-20px; display:block;">Char. 12: 4.500–5.200 → 4.286</styled-content></p><p><styled-content style="padding-left:40px; text-indent:-20px; display:block;">Char. 14: 2.308–2.500 → 5.909–6.500</styled-content></p><p><styled-content style="padding-left:40px; text-indent:-20px; display:block;">Char. 16: 2.000–2.174 → 3.250</styled-content></p><p><styled-content style="padding-left:40px; text-indent:-20px; display:block;">Char. 17: 1.077–1.083 → 0.600–0.684</styled-content></p><p><styled-content style="padding-left:40px; text-indent:-20px; display:block;">FW vein IMP (33): free → IMP connected to MP1</styled-content></p><p><styled-content style="padding-left:40px; text-indent:-20px; display:block;">Nymphal mandibular tusks, smaller submedian tubercle (64): present → absent</styled-content></p><p><styled-content style="padding-left:20px; text-indent:-20px; display:block;"><italic><tp:taxon-name><tp:taxon-name-part taxon-name-part-type="species">gilliesi</tp:taxon-name-part></tp:taxon-name></italic>:</styled-content></p><p><styled-content style="padding-left:40px; text-indent:-20px; display:block;">Char. 14: 2.077–2.500 → 1.905–2.067</styled-content></p><p><styled-content style="padding-left:40px; text-indent:-20px; display:block;">Char. 15: 5.417–5.769 → 3.647–4.706</styled-content></p><p><styled-content style="padding-left:40px; text-indent:-20px; display:block;">Char. 16: 2.000–2.174 → 1.177–1.905</styled-content></p><p><styled-content style="padding-left:40px; text-indent:-20px; display:block;">Char. 21: 1.231 → 0.892–1.071</styled-content></p><p><styled-content style="padding-left:40px; text-indent:-20px; display:block;">Char. 23: 7.000–13.000 → 14.000–16.000</styled-content></p><p><styled-content style="padding-left:40px; text-indent:-20px; display:block;">Cleft between large and small penile lobes (47): absent → short, closed</styled-content></p><p><styled-content style="padding-left:20px; text-indent:-20px; display:block;"><italic><tp:taxon-name><tp:taxon-name-part taxon-name-part-type="species">magnus</tp:taxon-name-part></tp:taxon-name></italic>:</styled-content></p><p><styled-content style="padding-left:40px; text-indent:-20px; display:block;">Char. 0: 1.833–1.923 → 1.968–2.341</styled-content></p><p><styled-content style="padding-left:40px; text-indent:-20px; display:block;">Char. 3: 0.286–0.298 → 0.248–0.253</styled-content></p><p><styled-content style="padding-left:40px; text-indent:-20px; display:block;">Char. 15: 3.846–4.000 → 2.857–2.933</styled-content></p><p><styled-content style="padding-left:40px; text-indent:-20px; display:block;">Char. 16: 2.118–2.174 → 1.905–2.000</styled-content></p><p><styled-content style="padding-left:40px; text-indent:-20px; display:block;">Char. 18: 2.222–2.714 → 1.964–2.200</styled-content></p><p><styled-content style="padding-left:40px; text-indent:-20px; display:block;">Char. 24: 1.511–1.555 → 1.429–1.489</styled-content></p><p><styled-content style="padding-left:20px; text-indent:-20px; display:block;"><italic><tp:taxon-name><tp:taxon-name-part taxon-name-part-type="species">angelae</tp:taxon-name-part></tp:taxon-name></italic>:</styled-content></p><p><styled-content style="padding-left:40px; text-indent:-20px; display:block;">Char. 13: 6.154–6.231 → 6.500–7.100</styled-content></p><p><styled-content style="padding-left:20px; text-indent:-20px; display:block;"><italic><tp:taxon-name><tp:taxon-name-part taxon-name-part-type="species">hubbardi</tp:taxon-name-part></tp:taxon-name></italic>:</styled-content></p><p><styled-content style="padding-left:40px; text-indent:-20px; display:block;">Char. 10: 0.235–0.241 → 0.262–0.283</styled-content></p><p><styled-content style="padding-left:20px; text-indent:-20px; display:block;"><italic><tp:taxon-name><tp:taxon-name-part taxon-name-part-type="species">guarani</tp:taxon-name-part></tp:taxon-name></italic>:</styled-content></p><p><styled-content style="padding-left:40px; text-indent:-20px; display:block;">Char. 0: 1.909–1.923 → 1.926–1.974</styled-content></p><p><styled-content style="padding-left:40px; text-indent:-20px; display:block;">Char. 1: 0.584–0.587 → 0.429–0.579</styled-content></p><p><styled-content style="padding-left:40px; text-indent:-20px; display:block;">Char. 7: 0.222–0.300 → 0.000</styled-content></p><p><styled-content style="padding-left:40px; text-indent:-20px; display:block;">Char. 18: 2.714–2.913 → 3.125</styled-content></p><p><styled-content style="padding-left:40px; text-indent:-20px; display:block;">Char. 24: 1.511–1.555 → 1.408</styled-content></p><p><styled-content style="padding-left:40px; text-indent:-20px; display:block;">Char. 25: 1.787–1.811 → 1.818</styled-content></p><p><styled-content style="padding-left:40px; text-indent:-20px; display:block;">Char. 27: 2.286–2.303 → 2.630</styled-content></p><!--PageBreak--><p><styled-content style="padding-left:20px; text-indent:-20px; display:block;"><italic><tp:taxon-name><tp:taxon-name-part taxon-name-part-type="species">curtus</tp:taxon-name-part></tp:taxon-name></italic>:</styled-content></p><p><styled-content style="padding-left:40px; text-indent:-20px; display:block;">Char. 0: 1.833–1.923 → 1.550–1.751</styled-content></p><p><styled-content style="padding-left:40px; text-indent:-20px; display:block;">Char. 6: 10.000–11.000 → 18.000–25.000</styled-content></p><p><styled-content style="padding-left:40px; text-indent:-20px; display:block;">Char. 10: 0.218–0.241 → 0.171</styled-content></p><p><styled-content style="padding-left:40px; text-indent:-20px; display:block;">Char. 12: 3.545–4.400 → 3.222</styled-content></p><p><styled-content style="padding-left:40px; text-indent:-20px; display:block;">Char. 14: 1.955–2.000 → 1.786</styled-content></p><p><styled-content style="padding-left:40px; text-indent:-20px; display:block;">Char. 16: 2.118–2.174 → 2.273</styled-content></p><p><styled-content style="padding-left:40px; text-indent:-20px; display:block;">Char. 17: 1.600–1.667 → 2.167</styled-content></p><p><styled-content style="padding-left:40px; text-indent:-20px; display:block;">Char. 19: 0.323–0.353 → 0.378–0.500</styled-content></p><p><styled-content style="padding-left:40px; text-indent:-20px; display:block;">Char. 24: 1.511–1.555 → 1.573–1.729</styled-content></p><p><styled-content style="padding-left:20px; text-indent:-20px; display:block;"><italic><tp:taxon-name><tp:taxon-name-part taxon-name-part-type="genus">Campsurus</tp:taxon-name-part> <tp:taxon-name-part taxon-name-part-type="species">vulturorum</tp:taxon-name-part></tp:taxon-name></italic>:</styled-content></p><p><styled-content style="padding-left:40px; text-indent:-20px; display:block;">Char. 0: 1.765 → 1.864</styled-content></p><p><styled-content style="padding-left:40px; text-indent:-20px; display:block;">Char. 10: 0.205–0.222 → 0.168</styled-content></p><p><styled-content style="padding-left:40px; text-indent:-20px; display:block;">Char. 11: 1.273–1.333 → 1.000</styled-content></p><p><styled-content style="padding-left:40px; text-indent:-20px; display:block;">Char. 14: 2.308–2.500 → 1.415</styled-content></p><p><styled-content style="padding-left:40px; text-indent:-20px; display:block;">Char. 17: 1.077–1.083 → 1.071</styled-content></p><p><styled-content style="padding-left:40px; text-indent:-20px; display:block;">Char. 24: 1.712 → 1.825</styled-content></p><p><styled-content style="padding-left:40px; text-indent:-20px; display:block;">Char. 25: 1.494–1.542 → 1.369</styled-content></p><p><styled-content style="padding-left:40px; text-indent:-20px; display:block;">Char. 27: 3.688 → 3.214</styled-content></p><p><styled-content style="padding-left:20px; text-indent:-20px; display:block;"><italic><tp:taxon-name><tp:taxon-name-part taxon-name-part-type="genus">Tortopus</tp:taxon-name-part></tp:taxon-name></italic>:</styled-content></p><p><styled-content style="padding-left:40px; text-indent:-20px; display:block;">Char. 0: 1.300–1.765 → 1.786</styled-content></p><p><styled-content style="padding-left:40px; text-indent:-20px; display:block;">Char. 1: 0.533 → 0.536–0.600</styled-content></p><p><styled-content style="padding-left:40px; text-indent:-20px; display:block;">Char. 3: 0.370–0.371 → 0.352</styled-content></p><p><styled-content style="padding-left:40px; text-indent:-20px; display:block;">Char. 10: 0.205–0.222 → 0.194</styled-content></p><p><styled-content style="padding-left:40px; text-indent:-20px; display:block;">Char. 17: 1.077 → 1.000</styled-content></p><p><styled-content style="padding-left:40px; text-indent:-20px; display:block;">Char. 19: 0.287–0.319 → 0.277</styled-content></p><p><styled-content style="padding-left:40px; text-indent:-20px; display:block;">Char. 26: 1.239–1.258 → 1.283</styled-content></p><p><styled-content style="padding-left:20px; text-indent:-20px; display:block;"><italic><tp:taxon-name><tp:taxon-name-part taxon-name-part-type="genus">Tortopsis</tp:taxon-name-part></tp:taxon-name></italic>:</styled-content></p><p><styled-content style="padding-left:40px; text-indent:-20px; display:block;">Char. 2: 2.044–2.268 → 2.714</styled-content></p><p><styled-content style="padding-left:40px; text-indent:-20px; display:block;">Char. 3: 0.370–0.371 → 0.375–0.417</styled-content></p><p><styled-content style="padding-left:40px; text-indent:-20px; display:block;">Char. 5: 2.271–2.514 → 2.568</styled-content></p><p><styled-content style="padding-left:40px; text-indent:-20px; display:block;">Char. 13: 16.667 → 18.700</styled-content></p><p><styled-content style="padding-left:40px; text-indent:-20px; display:block;">Char. 15: 6.364 → 11.923</styled-content></p><p><styled-content style="padding-left:40px; text-indent:-20px; display:block;">Char. 19: 0.287–0.319 → 0.321–0.350</styled-content></p><p><styled-content style="padding-left:40px; text-indent:-20px; display:block;">Char. 20: 1.226–1.294 → 1.147–1.171</styled-content></p><p><styled-content style="padding-left:40px; text-indent:-20px; display:block;">Char. 24: 1.625–1.639 → 1.562</styled-content></p><p><styled-content style="padding-left:40px; text-indent:-20px; display:block;">Char. 27: 4.000 → 4.771</styled-content></p><p><styled-content style="padding-left:40px; text-indent:-20px; display:block;">Penes, apical spine (45): absent or slightly marked as a continuation of the penes → present, distinctly protruding from the penes</styled-content></p><p><styled-content style="padding-left:40px; text-indent:-20px; display:block;">Female sternum VIII, sockets position (52): contiguous → separated</styled-content></p><p><styled-content style="padding-left:40px; text-indent:-20px; display:block;">Nymphal mandibular tusks, smaller submedian tubercle (64): present → absent</styled-content></p><p><styled-content style="padding-left:20px; text-indent:-20px; display:block;">Node 18 (<italic><tp:taxon-name><tp:taxon-name-part taxon-name-part-type="genus">Campsurus</tp:taxon-name-part></tp:taxon-name></italic>):</styled-content></p><p><styled-content style="padding-left:40px; text-indent:-20px; display:block;">Char. 1: 0.400–0.533 → 0.395</styled-content></p><p><styled-content style="padding-left:40px; text-indent:-20px; display:block;">Char. 9: 0.926–1.500 → 1.580–1.825</styled-content></p><!--PageBreak--><p><styled-content style="padding-left:40px; text-indent:-20px; display:block;">Char. 24: 1.625–1.639 → 1.712</styled-content></p><p><styled-content style="padding-left:40px; text-indent:-20px; display:block;">Additional penis lobe (46): absent → present</styled-content></p><p><styled-content style="padding-left:40px; text-indent:-20px; display:block;">Clypeus, median proyection (60): present → absent</styled-content></p><p><styled-content style="padding-left:40px; text-indent:-20px; display:block;">Gill on abdominal segment I (67): single → bilamellate</styled-content></p><p><styled-content style="padding-left:20px; text-indent:-20px; display:block;">Node 19 (<tp:taxon-name><tp:taxon-name-part taxon-name-part-type="subfamily">Campsurinae</tp:taxon-name-part></tp:taxon-name>):</styled-content></p><p><styled-content style="padding-left:40px; text-indent:-20px; display:block;">Char. 2: 1.150–1.393 → 1.987</styled-content></p><p><styled-content style="padding-left:40px; text-indent:-20px; display:block;">Char. 6: 10.000–12.000 → 6.000–9.000</styled-content></p><p><styled-content style="padding-left:40px; text-indent:-20px; display:block;">Char. 7: 1.400–1.950 → 1.000</styled-content></p><p><styled-content style="padding-left:40px; text-indent:-20px; display:block;">Char. 10: 0.241–0.250 → 0.205–0.222</styled-content></p><p><styled-content style="padding-left:40px; text-indent:-20px; display:block;">Char. 13: 11.667 → 15.000–16.667</styled-content></p><p><styled-content style="padding-left:40px; text-indent:-20px; display:block;">Char. 20: 1.322–1.476 → 1.226–1.294</styled-content></p><p><styled-content style="padding-left:40px; text-indent:-20px; display:block;">Male foretarsite 1(form) (29): subquadrate → subovate</styled-content></p><p><styled-content style="padding-left:40px; text-indent:-20px; display:block;">FW vein IMP (33): free → IMP connected to MP1</styled-content></p><p><styled-content style="padding-left:40px; text-indent:-20px; display:block;">FW Cu sector, ICus join hind margin on (35): both near or anteriad to tornus → ICu1 close to tornus, ICu2 on basitornal margin</styled-content></p><p><styled-content style="padding-left:40px; text-indent:-20px; display:block;">FW, max number of cells closed by imv (36): &gt;3 → 0</styled-content></p><p><styled-content style="padding-left:40px; text-indent:-20px; display:block;">Styliger plate, median plate (41): present → absent</styled-content></p><p><styled-content style="padding-left:40px; text-indent:-20px; display:block;">Penial arm articulation (43): tergite IX → S IX and base of pedestal</styled-content></p><p><styled-content style="padding-left:40px; text-indent:-20px; display:block;">Nymph, dorsum of head with velvet zone (68): absent → present</styled-content></p><p><styled-content style="padding-left:20px; text-indent:-20px; display:block;">Node 20 (<tp:taxon-name><tp:taxon-name-part taxon-name-part-type="subfamily">Campsurinae</tp:taxon-name-part></tp:taxon-name> + <tp:taxon-name><tp:taxon-name-part taxon-name-part-type="subfamily">Asthenopodinae</tp:taxon-name-part></tp:taxon-name>):</styled-content></p><p><styled-content style="padding-left:40px; text-indent:-20px; display:block;">No synapomorphies in the present analysis but if the root is duplicated, then the following changes define this grouping:</styled-content></p><p><styled-content style="padding-left:40px; text-indent:-20px; display:block;">Char. 2: 1.081 → 1.150–1.393</styled-content></p><p><styled-content style="padding-left:40px; text-indent:-20px; display:block;">Char. 3: 1.008 → 0.370–0.371</styled-content></p><p><styled-content style="padding-left:40px; text-indent:-20px; display:block;">Char. 4: 1.912 → 1.983–2.027</styled-content></p><p><styled-content style="padding-left:40px; text-indent:-20px; display:block;">Char. 6: 16.000 → 10.000–12.000</styled-content></p><p><styled-content style="padding-left:40px; text-indent:-20px; display:block;">Char. 7: 4.188 → 1.400–1.950</styled-content></p><p><styled-content style="padding-left:40px; text-indent:-20px; display:block;">Char. 9: 0.650 → 0.733–1.164</styled-content></p><p><styled-content style="padding-left:40px; text-indent:-20px; display:block;">Char. 19: 0.778 → 0.287–0.319</styled-content></p><p><styled-content style="padding-left:40px; text-indent:-20px; display:block;">Char. 27: 4.145 → 3.688–4.000</styled-content></p><p><styled-content style="padding-left:40px; text-indent:-20px; display:block;">Short distal segments on forceps (39): present → absent</styled-content></p><p><styled-content style="padding-left:40px; text-indent:-20px; display:block;">Penes form (44): fused basal 2/3 diverging → apices converging medially or curved ventrally</styled-content></p><p><styled-content style="padding-left:40px; text-indent:-20px; display:block;">Female sternum VIII, sockets (50): absent → present</styled-content></p><p><styled-content style="padding-left:40px; text-indent:-20px; display:block;">Nymphal mandibular tusks, smaller submedian tubercle (64): absent → present</styled-content></p><p><styled-content style="padding-left:20px; text-indent:-20px; display:block;">Node 21 (<italic><tp:taxon-name><tp:taxon-name-part taxon-name-part-type="genus">Povilla</tp:taxon-name-part></tp:taxon-name></italic> + <italic><tp:taxon-name><tp:taxon-name-part taxon-name-part-type="genus">Languidipes</tp:taxon-name-part></tp:taxon-name></italic>):</styled-content></p><p><styled-content style="padding-left:40px; text-indent:-20px; display:block;">Char. 2: 1.529–1.556 → 1.661–1.736</styled-content></p><p><styled-content style="padding-left:40px; text-indent:-20px; display:block;">Char. 16: 2.118–2.174 → 4.300–7.000</styled-content></p><p><styled-content style="padding-left:40px; text-indent:-20px; display:block;">FW veins MP2 and IMP (34): subequal → MP2 shorter than IMP</styled-content></p><p><styled-content style="padding-left:40px; text-indent:-20px; display:block;">Pedestal, form (40): similar width along its length → much narrower basally</styled-content></p><p><styled-content style="padding-left:40px; text-indent:-20px; display:block;">Penes form (44): apices converging medially or curved ventrally → apices diverging or straight, blade-like</styled-content></p><p><styled-content style="padding-left:40px; text-indent:-20px; display:block;">Nymphal left mandibular tusk, apical denticles (61): 3 → 4</styled-content></p><!--PageBreak--><p><styled-content style="padding-left:20px; text-indent:-20px; display:block;">Node 22 (<italic><tp:taxon-name><tp:taxon-name-part taxon-name-part-type="genus">Asthenopus</tp:taxon-name-part></tp:taxon-name></italic> + <italic><tp:taxon-name><tp:taxon-name-part taxon-name-part-type="genus">Povilla</tp:taxon-name-part></tp:taxon-name></italic> + <italic><tp:taxon-name><tp:taxon-name-part taxon-name-part-type="genus">Lanquidipes</tp:taxon-name-part></tp:taxon-name></italic>):</styled-content></p><p><styled-content style="padding-left:40px; text-indent:-20px; display:block;">Char. 9: 1.098–1.164 → 1.369–1.653</styled-content></p><p><styled-content style="padding-left:40px; text-indent:-20px; display:block;">Char. 13: 6.333–7.692 → 5.385–5.789</styled-content></p><p><styled-content style="padding-left:40px; text-indent:-20px; display:block;">Char. 18: 2.647 → 2.714–2.913</styled-content></p><p><styled-content style="padding-left:40px; text-indent:-20px; display:block;">Female sternum VIII, anteromedian keel (49): short and blunt → long and slender</styled-content></p><p><styled-content style="padding-left:40px; text-indent:-20px; display:block;">Female sternum VIII, anteromedian sockets (53): larger extending somewhat posteriorly from keel’s base → small almost indistinct at each side of the keel</styled-content></p><p><styled-content style="padding-left:20px; text-indent:-20px; display:block;">Node 23 (gilliesi + node 22)</styled-content></p><p><styled-content style="padding-left:40px; text-indent:-20px; display:block;">Char. 2: 1.150–1.393 → 1.529–1.556</styled-content></p><p><styled-content style="padding-left:40px; text-indent:-20px; display:block;">Char. 7: 1.400–1.429 → 0.700–1.167</styled-content></p><p><styled-content style="padding-left:40px; text-indent:-20px; display:block;">Char. 13: 7.833–8.889 → 6.333–7.692</styled-content></p><p><styled-content style="padding-left:40px; text-indent:-20px; display:block;">Char. 18: 2.188 → 2.647</styled-content></p><p><styled-content style="padding-left:40px; text-indent:-20px; display:block;">FW, max number of cells closed by imv (36): &gt;3 → 1–2</styled-content></p><p><styled-content style="padding-left:20px; text-indent:-20px; display:block;">Node 24 (<tp:taxon-name><tp:taxon-name-part taxon-name-part-type="subfamily">Asthenopodinae</tp:taxon-name-part></tp:taxon-name> except <italic><tp:taxon-name><tp:taxon-name-part taxon-name-part-type="genus">Asthenopodes</tp:taxon-name-part></tp:taxon-name></italic>):</styled-content></p><p><styled-content style="padding-left:40px; text-indent:-20px; display:block;">Char. 0: 1.211–1.765 → 1.909–1.923</styled-content></p><p><styled-content style="padding-left:40px; text-indent:-20px; display:block;">Char. 3: 0.364–0.371 → 0.339–0.347</styled-content></p><p><styled-content style="padding-left:40px; text-indent:-20px; display:block;">Char. 5: 2.167–2.271 → 2.302–2.308</styled-content></p><p><styled-content style="padding-left:40px; text-indent:-20px; display:block;">Char. 12: 5.455 → 4.500–5.200</styled-content></p><p><styled-content style="padding-left:40px; text-indent:-20px; display:block;">Char. 18: 2.000–2.071 → 2.188</styled-content></p><p><styled-content style="padding-left:40px; text-indent:-20px; display:block;">Char. 21: 1.625–1.833 → 1.231–1.375</styled-content></p><p><styled-content style="padding-left:40px; text-indent:-20px; display:block;">Char. 22: 3.750–4.000 → 4.083–4.333</styled-content></p><p><styled-content style="padding-left:40px; text-indent:-20px; display:block;">Char. 24: 1.625–1.639 → 1.577</styled-content></p><p><styled-content style="padding-left:40px; text-indent:-20px; display:block;">Gill on abdominal segment I (67): single → bilamellate</styled-content></p><p><styled-content style="padding-left:20px; text-indent:-20px; display:block;">Node 25 (<tp:taxon-name><tp:taxon-name-part taxon-name-part-type="subfamily">Asthenopodinae</tp:taxon-name-part></tp:taxon-name>):</styled-content></p><p><styled-content style="padding-left:40px; text-indent:-20px; display:block;">Char. 1: 0.400–0.533 → 0.645–0.667</styled-content></p><p><styled-content style="padding-left:40px; text-indent:-20px; display:block;">Char. 13: 11.667 → 7.833–8.889</styled-content></p><p><styled-content style="padding-left:40px; text-indent:-20px; display:block;">Char. 19: 0.287–0.319 → 0.169–0.184</styled-content></p><p><styled-content style="padding-left:40px; text-indent:-20px; display:block;">Char. 27: 3.688–4.000 → 2.196–2.412</styled-content></p><p><styled-content style="padding-left:40px; text-indent:-20px; display:block;">Female sternum VIII, anteromedian keel (48): absent → present</styled-content></p><p><styled-content style="padding-left:40px; text-indent:-20px; display:block;">Eggs, chorionic plates(large disk-like) (54): absent → present</styled-content></p><p><styled-content style="padding-left:40px; text-indent:-20px; display:block;">Eggs, chorionic plates(small disk-like) (57): absent → present</styled-content></p><p><styled-content style="padding-left:40px; text-indent:-20px; display:block;">Nymphal left mandibular tusk, apical denticles (61): 1 → 3</styled-content></p><p><styled-content style="padding-left:40px; text-indent:-20px; display:block;">Nymphal right mandibular tusk, apical denticles (62): 1 → 2</styled-content></p><p><styled-content style="padding-left:40px; text-indent:-20px; display:block;">Nymphal mandibular tusks, small basal tubercle on outer dorsal surface (66): absent → present</styled-content></p><p><styled-content style="padding-left:40px; text-indent:-20px; display:block;">Nymph, occipital region (69): not strongly developed, flat → strongly expanded, convex</styled-content></p><p><styled-content style="padding-left:40px; text-indent:-20px; display:block;">Nymphs, denticles on fore tarsal claws (70): absent → present</styled-content></p><p><styled-content style="padding-left:20px; text-indent:-20px; display:block;">Node 26 (<italic><tp:taxon-name><tp:taxon-name-part taxon-name-part-type="genus">Asthenopodes</tp:taxon-name-part> <tp:taxon-name-part taxon-name-part-type="species">traverae</tp:taxon-name-part></tp:taxon-name></italic> + <italic><tp:taxon-name><tp:taxon-name-part taxon-name-part-type="genus">Asthenopus</tp:taxon-name-part> <tp:taxon-name-part taxon-name-part-type="species">picteti</tp:taxon-name-part></tp:taxon-name></italic>):</styled-content></p><p><styled-content style="padding-left:40px; text-indent:-20px; display:block;">Char. 1: 0.645–0.667 → 1.205–1.320</styled-content></p><p><styled-content style="padding-left:40px; text-indent:-20px; display:block;">Char. 6: 10.000–12.000 → 14.000–16.000</styled-content></p><p><styled-content style="padding-left:40px; text-indent:-20px; display:block;">Char. 12: 6.333–6.667 → 8.100</styled-content></p><p><styled-content style="padding-left:40px; text-indent:-20px; display:block;">Char. 13: 7.833–8.889 → 6.714–7.400</styled-content></p><!--PageBreak--><p><styled-content style="padding-left:40px; text-indent:-20px; display:block;">Char. 14: 2.380–2.500 → 2.600–2.667</styled-content></p><p><styled-content style="padding-left:40px; text-indent:-20px; display:block;">Char. 15: 5.417–5.769 → 5.818–5.909</styled-content></p><p><styled-content style="padding-left:40px; text-indent:-20px; display:block;">Char. 23: 7.000–13.000 → 6.000</styled-content></p><p><styled-content style="padding-left:40px; text-indent:-20px; display:block;">Styliger plate, median plate, shape of hind margin (42): straight or convex → markedly concave (lateral margins projected posteriorly)</styled-content></p><p><styled-content style="padding-left:20px; text-indent:-20px; display:block;">Node 27 (<italic><tp:taxon-name><tp:taxon-name-part taxon-name-part-type="genus">Asthenopodes</tp:taxon-name-part></tp:taxon-name></italic>):</styled-content></p><p><styled-content style="padding-left:40px; text-indent:-20px; display:block;">Char. 0: 1.211–1.765 → 1.133–1.188</styled-content></p><p><styled-content style="padding-left:40px; text-indent:-20px; display:block;">Char. 5: 2.167–2.271 → 1.983–2.047</styled-content></p><p><styled-content style="padding-left:40px; text-indent:-20px; display:block;">Char. 10: 0.241–0.250 → 0.337–0.366</styled-content></p><p><styled-content style="padding-left:40px; text-indent:-20px; display:block;">Char. 12: 5.455 → 6.333–6.667</styled-content></p><p><styled-content style="padding-left:40px; text-indent:-20px; display:block;">Apex of male foretarsal claw (31): not or slightly expanded → strongly expanded (apex 3 times wider than stalk)</styled-content></p><p><styled-content style="padding-left:40px; text-indent:-20px; display:block;">Pedestal, form (40): similar width along its length → much narrower basally</styled-content></p><p><styled-content style="padding-left:20px; text-indent:-20px; display:block;">Node 28 (<italic><tp:taxon-name><tp:taxon-name-part taxon-name-part-type="genus">Asthenopus</tp:taxon-name-part> <tp:taxon-name-part taxon-name-part-type="species">angelae</tp:taxon-name-part></tp:taxon-name></italic> + <italic><tp:taxon-name><tp:taxon-name-part taxon-name-part-type="genus">Asthenopus</tp:taxon-name-part> <tp:taxon-name-part taxon-name-part-type="species">magnus</tp:taxon-name-part></tp:taxon-name></italic>):</styled-content></p><p><styled-content style="padding-left:40px; text-indent:-20px; display:block;">Char. 13: 5.385–5.789 → 6.154–6.231</styled-content></p><p><styled-content style="padding-left:40px; text-indent:-20px; display:block;">Cleft between large and small penile lobes (47): long, opened → short, closed</styled-content></p><p><styled-content style="padding-left:20px; text-indent:-20px; display:block;">Node 29 (<italic><tp:taxon-name><tp:taxon-name-part taxon-name-part-type="genus">Asthenopus</tp:taxon-name-part> <tp:taxon-name-part taxon-name-part-type="species">curtus</tp:taxon-name-part></tp:taxon-name></italic> + <italic><tp:taxon-name><tp:taxon-name-part taxon-name-part-type="genus">Asthenopus</tp:taxon-name-part> <tp:taxon-name-part taxon-name-part-type="species">angelae</tp:taxon-name-part></tp:taxon-name></italic> + <italic><tp:taxon-name><tp:taxon-name-part taxon-name-part-type="genus">Asthenopus</tp:taxon-name-part> <tp:taxon-name-part taxon-name-part-type="species">magnus</tp:taxon-name-part></tp:taxon-name></italic>):</styled-content></p><p><styled-content style="padding-left:40px; text-indent:-20px; display:block;">Char. 2: 1.529–1.556 → 1.456–1.457</styled-content></p><p><styled-content style="padding-left:40px; text-indent:-20px; display:block;">Char. 3: 0.339–0.347 → 0.286–0.298</styled-content></p><p><styled-content style="padding-left:40px; text-indent:-20px; display:block;">Char. 19: 0.292 → 0.323–0.353</styled-content></p><p><styled-content style="padding-left:20px; text-indent:-20px; display:block;">Node 30 (<italic><tp:taxon-name><tp:taxon-name-part taxon-name-part-type="genus">Asthenopus</tp:taxon-name-part> <tp:taxon-name-part taxon-name-part-type="species">hubbardi</tp:taxon-name-part></tp:taxon-name></italic> + <italic><tp:taxon-name><tp:taxon-name-part taxon-name-part-type="genus">Asthenopus</tp:taxon-name-part> <tp:taxon-name-part taxon-name-part-type="species">curtus</tp:taxon-name-part></tp:taxon-name></italic> + <italic><tp:taxon-name><tp:taxon-name-part taxon-name-part-type="genus">Asthenopus</tp:taxon-name-part> <tp:taxon-name-part taxon-name-part-type="species">angelae</tp:taxon-name-part></tp:taxon-name></italic> + <italic><tp:taxon-name><tp:taxon-name-part taxon-name-part-type="genus">Asthenopus</tp:taxon-name-part> <tp:taxon-name-part taxon-name-part-type="species">magnus</tp:taxon-name-part></tp:taxon-name></italic>):</styled-content></p><p><styled-content style="padding-left:40px; text-indent:-20px; display:block;">Char. 9: 1.369–1.653 → 1.730–1.850</styled-content></p><p><styled-content style="padding-left:40px; text-indent:-20px; display:block;">Char. 14: 2.077–2.476 → 1.955–2.000</styled-content></p><p><styled-content style="padding-left:40px; text-indent:-20px; display:block;">Char. 15: 5.417–5.778 → 3.846–4.500</styled-content></p><p><styled-content style="padding-left:40px; text-indent:-20px; display:block;">Char. 17: 1.125–1.300 → 1.600–1.667</styled-content></p><p><styled-content style="padding-left:20px; text-indent:-20px; display:block;">Node 31 (<italic><tp:taxon-name><tp:taxon-name-part taxon-name-part-type="genus">Asthenopus</tp:taxon-name-part></tp:taxon-name></italic> s.s.):</styled-content></p><p><styled-content style="padding-left:40px; text-indent:-20px; display:block;">Char. 1: 0.645–0.652 → 0.584–0.587</styled-content></p><p><styled-content style="padding-left:40px; text-indent:-20px; display:block;">Char. 7: 0.700–1.167 → 0.222–0.300</styled-content></p><p><styled-content style="padding-left:40px; text-indent:-20px; display:block;">Male foretarsite 1(form) (29): subquadrate → subrectangular</styled-content></p><p><styled-content style="padding-left:40px; text-indent:-20px; display:block;">Penes, apical spine (45): absent or slightly marked as a continuation of the penes → present, distinctly protruding from the penes</styled-content></p><p><styled-content style="padding-left:40px; text-indent:-20px; display:block;">Cleft between large and small penile lobes (47): absent → long, opened</styled-content></p><p><styled-content style="padding-left:40px; text-indent:-20px; display:block;">Clypeus, median proyection (60): present → absent</styled-content></p><p><styled-content style="padding-left:20px; text-indent:-20px; display:block;">Node 32 (<italic><tp:taxon-name><tp:taxon-name-part taxon-name-part-type="genus">Tortopsis</tp:taxon-name-part></tp:taxon-name></italic> + <italic><tp:taxon-name><tp:taxon-name-part taxon-name-part-type="genus">Tortopus</tp:taxon-name-part></tp:taxon-name></italic>):</styled-content></p><p><styled-content style="padding-left:40px; text-indent:-20px; display:block;">Char. 2: 1.987 → 2.044–2.268</styled-content></p><p><styled-content style="padding-left:40px; text-indent:-20px; display:block;">Char. 6: 6.000–9.000 → 1.000</styled-content></p><p><styled-content style="padding-left:40px; text-indent:-20px; display:block;">Char. 7: 1.000 → 0.000</styled-content></p><p><styled-content style="padding-left:40px; text-indent:-20px; display:block;">Char. 15: 5.417–5.769 → 6.364</styled-content></p><p><styled-content style="padding-left:40px; text-indent:-20px; display:block;">Fore tarsite 5 apex (30): blunt or transv ridge → trilobed</styled-content></p><p><styled-content style="padding-left:40px; text-indent:-20px; display:block;">HW, anal area (38): with any or few crossveins → with many crossveins forming a network</styled-content></p><p><styled-content style="padding-left:40px; text-indent:-20px; display:block;">Female sternum VIII, sockets position (51): anterior → submedian</styled-content></p><!--PageBreak--></app></tp:treatment-sec><ref-list><ref id="B14"><mixed-citation xmlns:xlink="http://www.w3.org/1999/xlink" xlink:type="simple"><person-group><name name-style="western"><surname>Eaton</surname><given-names>AE</given-names></name></person-group> (<year>1871</year>) <article-title>A Monograph of the <tp:taxon-name><tp:taxon-name-part taxon-name-part-type="family">Ephemeridae</tp:taxon-name-part></tp:taxon-name>.</article-title><source>Transactions of the Entomological Society of London</source><volume>1871</volume>: <fpage>1</fpage>–<lpage>164</lpage>.</mixed-citation></ref><ref id="B37"><mixed-citation xmlns:xlink="http://www.w3.org/1999/xlink" xlink:type="simple"><person-group><name name-style="western"><surname>Lestage</surname><given-names>J-A</given-names></name></person-group> (<year>1922</year>) <article-title>Notes sur les genres <tp:taxon-name><tp:taxon-name-part taxon-name-part-type="genus">Asthenopus</tp:taxon-name-part></tp:taxon-name>-<tp:taxon-name><tp:taxon-name-part taxon-name-part-type="genus">Povilla</tp:taxon-name-part></tp:taxon-name> (<tp:taxon-name><tp:taxon-name-part taxon-name-part-type="order">Ephemeroptera</tp:taxon-name-part></tp:taxon-name>) et description d’une espèce javanaise nouvelle (<tp:taxon-name><tp:taxon-name-part taxon-name-part-type="genus">Asthenopus</tp:taxon-name-part> <tp:taxon-name-part taxon-name-part-type="species">corporaali</tp:taxon-name-part></tp:taxon-name> sp. n.).</article-title><source>Annales de la Société entomologique de Belgique</source><volume>62</volume>: <fpage>142</fpage>–<lpage>148</lpage>.</mixed-citation></ref><ref id="B63"><mixed-citation xmlns:xlink="http://www.w3.org/1999/xlink" xlink:type="simple"><person-group><name name-style="western"><surname>Traver</surname><given-names>JR</given-names></name></person-group> (<year>1950</year>) <article-title>Notes on Neotropical Mayflies. Part IV. Family <tp:taxon-name><tp:taxon-name-part taxon-name-part-type="family">Ephemeridae</tp:taxon-name-part></tp:taxon-name> (continued).</article-title><source>Revista de Entomologia</source><volume>21</volume>: <fpage>593</fpage>–<lpage>614</lpage>.</mixed-citation></ref><ref id="B64"><mixed-citation xmlns:xlink="http://www.w3.org/1999/xlink" xlink:type="simple"><person-group><name name-style="western"><surname>Traver</surname><given-names>JR</given-names></name></person-group> (<year>1956</year>) <article-title>The genus <italic><tp:taxon-name><tp:taxon-name-part taxon-name-part-type="genus">Asthenopodes</tp:taxon-name-part></tp:taxon-name></italic> (<tp:taxon-name><tp:taxon-name-part taxon-name-part-type="order">Ephemeroptera</tp:taxon-name-part></tp:taxon-name>).</article-title><source>Comunicaciones zoologicas del Museo de Historia Natural de Montevideo</source><volume>4</volume>: <fpage>1</fpage>–<lpage>10</lpage>.</mixed-citation></ref><ref id="B32"><mixed-citation xmlns:xlink="http://www.w3.org/1999/xlink" xlink:type="simple"><person-group><name name-style="western"><surname>Hubbard</surname><given-names>MD</given-names></name><name name-style="western"><surname>Dominguez</surname><given-names>E</given-names></name></person-group> (<year>1988</year>) <article-title>Synonymy of the neotropical mayfly genera <tp:taxon-name><tp:taxon-name-part taxon-name-part-type="genus">Asthenopus</tp:taxon-name-part></tp:taxon-name> and <tp:taxon-name><tp:taxon-name-part taxon-name-part-type="genus">Asthenopodes</tp:taxon-name-part></tp:taxon-name> (<tp:taxon-name><tp:taxon-name-part taxon-name-part-type="order">Ephemeroptera</tp:taxon-name-part></tp:taxon-name> : <tp:taxon-name><tp:taxon-name-part taxon-name-part-type="family">Polymitarcyidae</tp:taxon-name-part></tp:taxon-name> : <tp:taxon-name><tp:taxon-name-part taxon-name-part-type="subfamily">Asthenopodinae</tp:taxon-name-part></tp:taxon-name>).</article-title><source>The Florida Entomologist</source><volume>71</volume>: <fpage>207</fpage>–<lpage>210</lpage>. doi: <ext-link ext-link-type="doi" xlink:href="10.2307/3495369" xlink:type="simple">10.2307/3495369</ext-link></mixed-citation></ref><ref id="B10"><mixed-citation xmlns:xlink="http://www.w3.org/1999/xlink" xlink:type="simple"><person-group><name name-style="western"><surname>Domínguez</surname><given-names>E</given-names></name></person-group> (<year>1988</year>) <article-title><italic><tp:taxon-name><tp:taxon-name-part taxon-name-part-type="genus">Asthenopus</tp:taxon-name-part> <tp:taxon-name-part taxon-name-part-type="species">gilliesi</tp:taxon-name-part></tp:taxon-name></italic> sp. n. y su importancia en la taxonomía de la subfamilia <tp:taxon-name><tp:taxon-name-part taxon-name-part-type="subfamily">Asthenopodinae</tp:taxon-name-part></tp:taxon-name> (<tp:taxon-name><tp:taxon-name-part taxon-name-part-type="order">Ephemeroptera</tp:taxon-name-part></tp:taxon-name>: <tp:taxon-name><tp:taxon-name-part taxon-name-part-type="family">Polymitarcyidae</tp:taxon-name-part></tp:taxon-name>).</article-title><source>Anales del Museo de Historia Natural de Valparaíso</source><volume>19</volume>: <fpage>21</fpage>–<lpage>26</lpage>.</mixed-citation></ref><ref id="B34"><mixed-citation xmlns:xlink="http://www.w3.org/1999/xlink" xlink:type="simple"><person-group><name name-style="western"><surname>Kluge</surname><given-names>NJ</given-names></name></person-group> (<year>2004</year>) <source>The phylogenetic system of <tp:taxon-name><tp:taxon-name-part taxon-name-part-type="order">Ephemeroptera</tp:taxon-name-part></tp:taxon-name></source>. <publisher-name>Kluwer</publisher-name>, <size units="page">442 pp</size>.</mixed-citation></ref></ref-list></tp:taxon-treatment>
