# Supplementary material for: Phylogeny and biogeography of Asthenopodinae with a revision of Asthenopus, reinstatement of Asthenopodes, and the description of the new genera Hubbardipes and Priasthenopus (Ephemeroptera, Polymitarcyidae)
Source: Zookeys. 2015 Jan 28;(478):45–128. doi: 10.3897/zookeys.478.8057 (PMC4319052; doi:10.3897/zookeys.478.8057)
Supplement: XML Treatment for Asthenopus curtus [file zookeys.478.8057-treatment11.xml]

<!DOCTYPE tp:taxon-treatment
  PUBLIC "-//TaxonX//DTD Taxonomic Treatment Publishing DTD v0 20100105//EN" "tax-treatment-NSO.dtd">
<tp:taxon-treatment xmlns:tp="http://www.plazi.org/taxpub"><tp:treatment-meta><kwd-group><label>Taxon classification</label><kwd><named-content content-type="kingdom">Animalia</named-content></kwd><kwd><named-content content-type="order">Ephemeroptera</named-content></kwd><kwd><named-content content-type="family">Polymitarcyidae</named-content></kwd></kwd-group><mixed-citation publication-type="journal"><person-group><name><surname>Molineri</surname><given-names>Carlos</given-names></name><name><surname>Salles</surname><given-names>Frederico F.</given-names></name><name><surname>Peters</surname><given-names>Janice G.</given-names></name></person-group><article-title>Phylogeny and biogeography of <tp:taxon-name><tp:taxon-name-part taxon-name-part-type="subfamily">Asthenopodinae</tp:taxon-name-part></tp:taxon-name> with a revision of <italic><tp:taxon-name><tp:taxon-name-part taxon-name-part-type="genus">Asthenopus</tp:taxon-name-part></tp:taxon-name></italic>, reinstatement of <italic><tp:taxon-name><tp:taxon-name-part taxon-name-part-type="genus">Asthenopodes</tp:taxon-name-part></tp:taxon-name></italic>, and the description of the new genera <italic><tp:taxon-name><tp:taxon-name-part taxon-name-part-type="genus">Hubbardipes</tp:taxon-name-part></tp:taxon-name></italic> and <italic><tp:taxon-name><tp:taxon-name-part taxon-name-part-type="genus">Priasthenopus</tp:taxon-name-part></tp:taxon-name></italic> (<tp:taxon-name><tp:taxon-name-part taxon-name-part-type="order">Ephemeroptera</tp:taxon-name-part></tp:taxon-name>, <tp:taxon-name><tp:taxon-name-part taxon-name-part-type="family">Polymitarcyidae</tp:taxon-name-part></tp:taxon-name>)</article-title><source>Zookeys</source><day>28</day><month>1</month><year>2015</year><volume>2015</volume><issue>478</issue><fpage>45</fpage><lpage>128</lpage><pub-id pub-id-type="doi">10.3897/zookeys.478.8057</pub-id></mixed-citation></tp:treatment-meta><tp:nomenclature><tp:taxon-name>
                        <tp:taxon-name-part taxon-name-part-type="genus">Asthenopus</tp:taxon-name-part>
                        <tp:taxon-name-part taxon-name-part-type="species">curtus</tp:taxon-name-part>
                    </tp:taxon-name><tp:taxon-authority>(Hagen)</tp:taxon-authority><xref ref-type="fig" rid="F4">Figs 4E</xref><xref ref-type="fig" rid="F14">, 14A</xref><xref ref-type="fig" rid="F16">, 16A–B</xref><xref ref-type="fig" rid="F17">, 17A–B</xref><xref ref-type="fig" rid="F18">, 18A, G</xref><xref ref-type="fig" rid="F20">, 20G</xref><!--PageBreak--><!--PageBreak--><!--PageBreak--><!--PageBreak--><tp:nomenclature-citation-list><tp:nomenclature-citation><tp:taxon-name><tp:taxon-name-part taxon-name-part-type="genus">Palingenia</tp:taxon-name-part> <tp:taxon-name-part taxon-name-part-type="species">albifilum</tp:taxon-name-part></tp:taxon-name><comment> var.; <xref ref-type="bibr" rid="B70">Walker 1853</xref>: 554.</comment></tp:nomenclature-citation><tp:nomenclature-citation><tp:taxon-name><tp:taxon-name-part taxon-name-part-type="genus">Palingenia</tp:taxon-name-part> <tp:taxon-name-part taxon-name-part-type="species">curta</tp:taxon-name-part></tp:taxon-name><comment><xref ref-type="bibr" rid="B23">Hagen 1861</xref>: 304.</comment></tp:nomenclature-citation><tp:nomenclature-citation><tp:taxon-name><tp:taxon-name-part taxon-name-part-type="genus">Campsurus</tp:taxon-name-part> <tp:taxon-name-part taxon-name-part-type="species">curtus</tp:taxon-name-part></tp:taxon-name><comment>; <xref ref-type="bibr" rid="B13">Eaton 1868</xref>: 84; <xref ref-type="bibr" rid="B15">Eaton 1883</xref>: 40; <xref ref-type="bibr" rid="B66">Ulmer 1921</xref>: 240.</comment></tp:nomenclature-citation><tp:nomenclature-citation><tp:taxon-name><tp:taxon-name-part taxon-name-part-type="genus">Asthenopus</tp:taxon-name-part> <tp:taxon-name-part taxon-name-part-type="species">curtus</tp:taxon-name-part></tp:taxon-name><comment>; <xref ref-type="bibr" rid="B14">Eaton 1871</xref>: 59; <xref ref-type="bibr" rid="B65">Ulmer 1920</xref>c: 107; <xref ref-type="bibr" rid="B66">Ulmer 1921</xref>: 240; <xref ref-type="bibr" rid="B37">Lestage 1922</xref>b: 142; <xref ref-type="bibr" rid="B68">Ulmer 1942</xref>: 105; <xref ref-type="bibr" rid="B64">Traver 1956</xref>b: 7; <xref ref-type="bibr" rid="B33">Kimmins 1960</xref>: 312; <xref ref-type="bibr" rid="B59">Sattler 1967</xref>: 104; <xref ref-type="bibr" rid="B7">Berner 1978</xref>: 103; <xref ref-type="bibr" rid="B29">Hubbard 1982</xref>a: 270; <xref ref-type="bibr" rid="B10">Domínguez 1988</xref>a: 24; <xref ref-type="bibr" rid="B32">Hubbard and Domínguez 1988</xref>: 207; <xref ref-type="bibr" rid="B11">Domínguez 1989</xref>a: 173 (described as <italic><tp:taxon-name><tp:taxon-name-part taxon-name-part-type="genus">Asthenopus</tp:taxon-name-part> <tp:taxon-name-part taxon-name-part-type="species">magnus</tp:taxon-name-part></tp:taxon-name></italic> sp. n. below); <xref ref-type="bibr" rid="B12">Domínguez et al. 2006</xref>: 561.</comment></tp:nomenclature-citation><tp:nomenclature-citation><tp:taxon-name><tp:taxon-name-part taxon-name-part-type="genus">Campsurus</tp:taxon-name-part> <tp:taxon-name-part taxon-name-part-type="species">amazonicus</tp:taxon-name-part></tp:taxon-name><comment><xref ref-type="bibr" rid="B22">Hagen 1888</xref>: 230.</comment></tp:nomenclature-citation><tp:nomenclature-citation><tp:taxon-name><tp:taxon-name-part taxon-name-part-type="genus">Asthenopus</tp:taxon-name-part> <tp:taxon-name-part taxon-name-part-type="species">amazonicus</tp:taxon-name-part></tp:taxon-name><comment>; <xref ref-type="bibr" rid="B65">Ulmer 1920</xref>c: 107; <xref ref-type="bibr" rid="B38">Lestage 1923</xref>: 124; <xref ref-type="bibr" rid="B68">Ulmer 1942</xref>: 106; <xref ref-type="bibr" rid="B63">Traver 1950</xref>: 606; <xref ref-type="bibr" rid="B64">Traver 1956</xref>b: 7; <xref ref-type="bibr" rid="B59">Sattler 1967</xref>: 104; <xref ref-type="bibr" rid="B7">Berner 1978</xref>: 103.</comment></tp:nomenclature-citation></tp:nomenclature-citation-list></tp:nomenclature><tp:treatment-sec sec-type="Type material"><title>Type material.</title><p>Photographs of the type at the British Museum were studied.</p><p><bold>Additional material.</bold> Two male imagos (IBN, slide 480) from COLOMBIA, Amazonas, Leticia, caño km 15, <named-content xmlns:xlink="http://www.w3.org/1999/xlink" content-type="dwc:verbatimCoordinates" xlink:type="simple">S 4°5'41" − W 69°59'1"</named-content>, 93 m, 11.ii.1999, light trap 4−6 <!--PageBreak-->h, E. Domínguez, M.C. Zúñiga &amp; C. Molineri cols.; male imaginal slides (FAMU) from BRAZIL, Amazonas, Careiro Island, Divinopolis, SE of Manaus, 29.vii.1961, E.J. Fittkau; 2 male and 1 female pharate subimagos (IBN642CM-eggs, 643-female, 644-male) from BRAZIL, Amazonas, São Paulo de Olivença, Bom Sucesso, 4.ix.2003, (aprox. <named-content xmlns:xlink="http://www.w3.org/1999/xlink" content-type="dwc:verbatimCoordinates" xlink:type="simple">S 3°28' − W 68°59'</named-content>).</p></tp:treatment-sec><tp:treatment-sec sec-type="Diagnosis"><title>Diagnosis.</title><!--PageBreak--><p><italic><tp:taxon-name><tp:taxon-name-part taxon-name-part-type="genus">Asthenopus</tp:taxon-name-part> <tp:taxon-name-part taxon-name-part-type="species">curtus</tp:taxon-name-part></tp:taxon-name></italic> is the type species of the genus, and is known from adults of both sexes, nymphs and eggs. Nine autapomorphies were recovered in the cladistic analysis, and are useful to diagnose the species (see Appendix <xref ref-type="app" rid="APP2">2</xref>). The following combination of characters is useful to distinguish <italic><tp:taxon-name><tp:taxon-name-part taxon-name-part-type="genus">Asthenopus</tp:taxon-name-part> <tp:taxon-name-part taxon-name-part-type="species">curtus</tp:taxon-name-part></tp:taxon-name></italic> from the other species of the genus: 1) male FW 10.0, female FW 14.0–18.5; 2) male foreleg length 0.69–0.74 times the length of FW; 3) pronotum width/length ratio: 2.0–2.3 (male), 2.7–3.0 (female); 4) 18–25 marginal intercalary veins present on the entire margin of forewings (Fig. <xref ref-type="fig" rid="F16">16A–B</xref>), 2–3 times shorter than distance between longitudinal veins in male (not anastomosed), hind wings with marginal intercalaries in at least 4 spaces between main veins; 5) male FW with 0 to 1 crossveins between Rs and MA basal to Rs fork; 6) ratio total length/basal width of forceps 5.4 (Fig. <xref ref-type="fig" rid="F17">17A–B</xref>); 7) penes very sclerotized, contrasting strongly with the remaining genital parts, apex projecting acutely; a deep furrow separates penis lobe from thumb, median remnant of styliger plate subrectangular without marked projections, pedestals subrectangular and large, outer margin projecting posteriorly on outer margin along forceps base; 8) female sternum VIII with anteromedian keel and reduced sockets as in Fig. <xref ref-type="fig" rid="F18">18G</xref>; <xref ref-type="fig" rid="F9">9</xref>) egg ratio maximum width of egg/maximum width of PC 1.1–1.3, cap formed by 3–5 filaments, chorionic plates separated by smooth chorion (Fig. <xref ref-type="fig" rid="F18">18A</xref>); 10) nymphal mandible: ratio total length of mandible/mandibular tusk length 1.6–1.7; 11) space between the subbasal and the submedian tubercles in inner margin of left mandibular tusks is short and concave (Fig. <xref ref-type="fig" rid="F14">14A</xref>).</p><p>Male imago. Length: body, 8.0–8.7; FW, 10.0; HW, 4.4; foreleg, 7.5; cerci, 33.0–35.0. General coloration yellowish light brown. Head whitish, heavily shaded black dorsally, paler on posteromedian zone of occiput, black shading extending anteriorly on frons as two parallel lines surrounding median ocellus. Antennae pale, slightly shaded gray on dorsum. Thorax. Pronotum yellowish translucent completely shaded gray, darker on anterior ring; paler on two transverse lines, one separating anterior and posterior rings and another more posterior and obliquely transverse; pleurae shaded with black, sternum with a median gray macula. Pronotum width/length ratio: 2.0–2.3. Mesonotum whitish yellow (or brownish in some males) with a black median triangle between posteroscutal protuberances, metanotum similar in color, also shaded black posteromedially; mesopleurae and sterna paler, shaded with black along anterior margin of katepisternum. Legs yellowish white shaded with gray dorsally on all coxae, femora and tibiae; foretarsal segment 1 blackish (Fig. <xref ref-type="fig" rid="F20">20G</xref>), remaining tarsal segments paler shaded with gray distally, claws grayish thin troughout. Wings (Fig. <xref ref-type="fig" rid="F16">16A–B</xref>). Membrane hyaline shaded very slightly with brownish near anterior margin and turning whitish translucent towards apical zone of C–Sc areas; veins translucent shaded with brown. Abdomen yellowish white shaded extensively with grayish brown dorsally, darkening very slightly towards rear segments. Sterna pale very slightly shaded gray, shaded stronger on mediolongitudinal line near anterior margin of sterna VIII–IX, this line is blurred posteriorly; a grayish black triangular mark is present at each side of this line, on anterior margin of sterna VIII–IX; sternum X shaded black except medially. Genitalia (Fig. <xref ref-type="fig" rid="F17">17A–B</xref>): median remnant of styliger plate and pedestals yellowish, forceps whitish translucent shaded gray along outer margin, penes dark orange with whitish base. Caudal filaments whitish, shaded gray at base of terminal filament.</p><p>Female adult. Length: body, 10.5–13.2; FW, 14.0–18.5; HW, 5.7; cerci, 5.8–7.0. Morphologically very similar to female adults of <!--PageBreak--><italic><tp:taxon-name><tp:taxon-name-part taxon-name-part-type="genus">Asthenopus</tp:taxon-name-part> <tp:taxon-name-part taxon-name-part-type="species">angelae</tp:taxon-name-part></tp:taxon-name></italic> described in detail in <xref ref-type="bibr" rid="B9">de Souza and Molineri (2012)</xref>. Here only those characters that differ from the cited description are mentioned. Pronotum almost 3 times wider than long, width/length ratio = 2.7–3.0 (see continuous characters in phylogenetic matrix, Appendix <xref ref-type="app" rid="APP3">3</xref>). Mesonotum uniformely brownish (cuticular pigmentation), almost without gray markings (dermic pigments). Female sternum VIII with anteromedian keel and reduced sockets as in Fig. <xref ref-type="fig" rid="F18">18G</xref>. Cercus about half the length of FW, cercus length/FW length: 0.4–0.5.</p><!--PageBreak--><p>Eggs (Fig. <xref ref-type="fig" rid="F18">18A</xref>). Length, 200–220 µ; width, 130–155 µ. Two polar caps (maximum width, 110–120 µ), formed by 3–5 very long coiled threads. Chorionic surface smooth with relatively large subcircular chorionic plates, the plates are regularly spaced and some of them are divided in two or three subequal parts.</p><p>Mature nymph. Length of male: body, 9.5–9.7; cercus, 7.0; terminal filament, 5.0. Length of female: body, 17.0; cercus, 8.0; terminal filament, 7.0. Only characters that differ from <italic><tp:taxon-name><tp:taxon-name-part taxon-name-part-type="genus">Asthenopus</tp:taxon-name-part> <tp:taxon-name-part taxon-name-part-type="species">angelae</tp:taxon-name-part></tp:taxon-name></italic> are given here, refer to that description for more detailed information. Head (occipital area) dorsally brownish uniformly shaded with gray. Mouthparts. Left mandibular tusks with a relatively shorter space between the large subbasal tubercle and the smaller subdmedian one, this space is somewhat C-shaped (Fig. <xref ref-type="fig" rid="F14">14A</xref>). Right mandible with distal corner of mola strongly protruding. Thorax. Mesonotum uniformly brownish (cuticular) without strongly gray-shading on carinae (Fig. <xref ref-type="fig" rid="F4">4E</xref>). Legs and paraprocts identical to those on Fig. <xref ref-type="fig" rid="F15">15</xref>.</p></tp:treatment-sec><tp:treatment-sec sec-type="Distribution"><title>Distribution.</title><p>Amazonas River from Leticia (Colombia) to Manaus (Brazil).</p></tp:treatment-sec><tp:treatment-sec sec-type="Discussion"><title>Discussion.</title><p>Much confusion exists in the literature concerning this species. Many authors mention <italic><tp:taxon-name><tp:taxon-name-part taxon-name-part-type="genus">Asthenopus</tp:taxon-name-part> <tp:taxon-name-part taxon-name-part-type="species">curtus</tp:taxon-name-part></tp:taxon-name></italic> but from missidentified material. For example <xref ref-type="bibr" rid="B68">Ulmer (1942)</xref> described and illustrated (as <italic><tp:taxon-name><tp:taxon-name-part taxon-name-part-type="genus">Asthenopus</tp:taxon-name-part> <tp:taxon-name-part taxon-name-part-type="species">curtus</tp:taxon-name-part></tp:taxon-name></italic>) a pair of males of <italic><tp:taxon-name><tp:taxon-name-part taxon-name-part-type="genus">Asthenopus</tp:taxon-name-part> <tp:taxon-name-part taxon-name-part-type="species">angelae</tp:taxon-name-part></tp:taxon-name></italic>. The material from Ecuador studied by <xref ref-type="bibr" rid="B10">Domínguez (1988)</xref> proved to be a different but related species (<italic><tp:taxon-name><tp:taxon-name-part taxon-name-part-type="genus">Asthenopus</tp:taxon-name-part> <tp:taxon-name-part taxon-name-part-type="species">magnus</tp:taxon-name-part></tp:taxon-name></italic> sp. n.). <xref ref-type="bibr" rid="B7">Berner (1978)</xref> synonymized <italic><tp:taxon-name><tp:taxon-name-part taxon-name-part-type="genus">Asthenopus</tp:taxon-name-part> <tp:taxon-name-part taxon-name-part-type="species">curtus</tp:taxon-name-part></tp:taxon-name></italic> with <italic><tp:taxon-name><tp:taxon-name-part taxon-name-part-type="genus">Asthenopus</tp:taxon-name-part> <tp:taxon-name-part taxon-name-part-type="species">amazonicus</tp:taxon-name-part></tp:taxon-name></italic>, showing that the differences between both species were only attributable to sexual dimorphism, but he was working with <italic><tp:taxon-name><tp:taxon-name-part taxon-name-part-type="genus">Asthenopus</tp:taxon-name-part> <tp:taxon-name-part taxon-name-part-type="species">angelae</tp:taxon-name-part></tp:taxon-name></italic> males (<xref ref-type="bibr" rid="B9">de Souza and Molineri 2012</xref>). Nevertheless, Berner conclusions were correct given that sexual dimorphism in FW venation is present in both species. As it is impossible to assign any specimen to <italic><tp:taxon-name><tp:taxon-name-part taxon-name-part-type="genus">Asthenopus</tp:taxon-name-part> <tp:taxon-name-part taxon-name-part-type="species">amazonicus</tp:taxon-name-part></tp:taxon-name></italic>, we prefer to treat it as synonym of <italic><tp:taxon-name><tp:taxon-name-part taxon-name-part-type="genus">Asthenopus</tp:taxon-name-part> <tp:taxon-name-part taxon-name-part-type="species">curtus</tp:taxon-name-part></tp:taxon-name></italic>, as Berner proposed. Actually, only one specimen from previous works is positively determined as <italic><tp:taxon-name><tp:taxon-name-part taxon-name-part-type="genus">Asthenopus</tp:taxon-name-part> <tp:taxon-name-part taxon-name-part-type="species">curtus</tp:taxon-name-part></tp:taxon-name></italic>: the type, studied by <xref ref-type="bibr" rid="B15">Eaton (1883)</xref> and illustrated by Kimmins (1966). We add here some other records from the Amazonas River: a pair of males from Colombia, some reared nymphs from Brazil and Fittkau’s slides at FAMU. These male imagos show the characteristic genitalia of the holotype of <italic><tp:taxon-name><tp:taxon-name-part taxon-name-part-type="genus">Asthenopus</tp:taxon-name-part> <tp:taxon-name-part taxon-name-part-type="species">curtus</tp:taxon-name-part></tp:taxon-name></italic>, with extremely wide forceps, long penis lobes and slender and very acute apical spines, and the more or less uniform brownish mesothoracic coloration (an exception of this last character are the males from Colombia-Leticia, much paler). The egg of <italic><tp:taxon-name><tp:taxon-name-part taxon-name-part-type="genus">Asthenopus</tp:taxon-name-part> <tp:taxon-name-part taxon-name-part-type="species">curtus</tp:taxon-name-part></tp:taxon-name></italic> (Fig. <xref ref-type="fig" rid="F18">18A</xref>) is similar to that of <italic><tp:taxon-name><tp:taxon-name-part taxon-name-part-type="genus">Asthenopus</tp:taxon-name-part> <tp:taxon-name-part taxon-name-part-type="species">hubbardi</tp:taxon-name-part></tp:taxon-name></italic> (Fig. <xref ref-type="fig" rid="F18">18D</xref>), in the shape and relative large size of the disk-like structures that leaves exposed only a reduced surface of smooth chorion. On the contrary the egg of <italic><tp:taxon-name><tp:taxon-name-part taxon-name-part-type="genus">Asthenopus</tp:taxon-name-part> <tp:taxon-name-part taxon-name-part-type="species">angelae</tp:taxon-name-part></tp:taxon-name></italic> presents smaller disk-like structures with a larger surface of smooth chorion among them (Fig. <xref ref-type="fig" rid="F18">18B</xref>).</p><p>As the result of the present study, the female adult, egg, and nymphal stages are described here for the first time. Previous descriptions of female and nymphs in the literature were done from specimens of <italic><tp:taxon-name><tp:taxon-name-part taxon-name-part-type="genus">Asthenopus</tp:taxon-name-part> <tp:taxon-name-part taxon-name-part-type="species">angelae</tp:taxon-name-part></tp:taxon-name></italic> or other species but are not useful to clearly distinguish the species.</p><!--PageBreak--><!--PageBreak--></tp:treatment-sec><tp:treatment-sec><!--Section generated to contain objects referenced in tp:taxon-treatment.--><fig id="F4" position="float" orientation="portrait"><label>Figure 4.</label><caption><p><tp:taxon-name><tp:taxon-name-part taxon-name-part-type="subfamily">Asthenopodinae</tp:taxon-name-part></tp:taxon-name> nymphs: <bold>A</bold> <italic><tp:taxon-name><tp:taxon-name-part taxon-name-part-type="genus">Hubbardipes</tp:taxon-name-part> <tp:taxon-name-part taxon-name-part-type="species">crenulatus</tp:taxon-name-part></tp:taxon-name></italic> <bold>B</bold> <italic><tp:taxon-name><tp:taxon-name-part taxon-name-part-type="genus">Asthenopodes</tp:taxon-name-part> <tp:taxon-name-part taxon-name-part-type="species">chumuco</tp:taxon-name-part></tp:taxon-name></italic> <bold>C</bold> <italic><tp:taxon-name><tp:taxon-name-part taxon-name-part-type="genus">Asthenopus</tp:taxon-name-part> <tp:taxon-name-part taxon-name-part-type="species">magnus</tp:taxon-name-part></tp:taxon-name></italic> <bold>D</bold> <italic><tp:taxon-name><tp:taxon-name-part taxon-name-part-type="genus">Asthenopus</tp:taxon-name-part> <tp:taxon-name-part taxon-name-part-type="species">angelae</tp:taxon-name-part></tp:taxon-name></italic> <bold>E</bold> <italic><tp:taxon-name><tp:taxon-name-part taxon-name-part-type="genus">Asthenopus</tp:taxon-name-part> <tp:taxon-name-part taxon-name-part-type="species">curtus</tp:taxon-name-part></tp:taxon-name></italic> <bold>F</bold> <italic><tp:taxon-name><tp:taxon-name-part taxon-name-part-type="genus">Asthenopodes</tp:taxon-name-part> <tp:taxon-name-part taxon-name-part-type="species">chumuco</tp:taxon-name-part></tp:taxon-name></italic>.</p></caption><graphic xmlns:xlink="http://www.w3.org/1999/xlink" xlink:href="zookeys-478-045-g004.jpg" position="float" orientation="portrait" xlink:type="simple" id="oo_37675.jpg"/></fig><fig id="F14" position="float" orientation="portrait"><label>Figure 14.</label><caption><p><italic><tp:taxon-name><tp:taxon-name-part taxon-name-part-type="genus">Asthenopus</tp:taxon-name-part></tp:taxon-name></italic> (and <italic><tp:taxon-name><tp:taxon-name-part taxon-name-part-type="genus">Povilla</tp:taxon-name-part></tp:taxon-name></italic>) nymphs, head and mandibles. <bold>A–D</bold> left mandibles, d.v.: <bold>A</bold> <italic><tp:taxon-name><tp:taxon-name-part taxon-name-part-type="genus">Asthenopus</tp:taxon-name-part> <tp:taxon-name-part taxon-name-part-type="species">curtus</tp:taxon-name-part></tp:taxon-name></italic> <bold>B</bold> <italic><tp:taxon-name><tp:taxon-name-part taxon-name-part-type="genus">Asthenopus</tp:taxon-name-part> <tp:taxon-name-part taxon-name-part-type="species">angelae</tp:taxon-name-part></tp:taxon-name></italic> <bold>C</bold> <italic><tp:taxon-name><tp:taxon-name-part taxon-name-part-type="genus">Asthenopus</tp:taxon-name-part> <tp:taxon-name-part taxon-name-part-type="species">magnus</tp:taxon-name-part></tp:taxon-name></italic> <bold>D</bold> <italic><tp:taxon-name><tp:taxon-name-part taxon-name-part-type="genus">Povilla</tp:taxon-name-part> <tp:taxon-name-part taxon-name-part-type="species">adusta</tp:taxon-name-part></tp:taxon-name></italic>. <bold>E</bold> left mandible dorso-oclusal view, <italic><tp:taxon-name><tp:taxon-name-part taxon-name-part-type="genus">Asthenopus</tp:taxon-name-part> <tp:taxon-name-part taxon-name-part-type="species">magnus</tp:taxon-name-part></tp:taxon-name></italic>. Right mandibles, d.v.: <bold>F</bold> <italic><tp:taxon-name><tp:taxon-name-part taxon-name-part-type="genus">Asthenopus</tp:taxon-name-part> <tp:taxon-name-part taxon-name-part-type="species">angelae</tp:taxon-name-part></tp:taxon-name></italic>, <bold>G</bold> <italic><tp:taxon-name><tp:taxon-name-part taxon-name-part-type="genus">Asthenopus</tp:taxon-name-part> <tp:taxon-name-part taxon-name-part-type="species">magnus</tp:taxon-name-part></tp:taxon-name></italic> <bold>H</bold> <italic><tp:taxon-name><tp:taxon-name-part taxon-name-part-type="genus">Povilla</tp:taxon-name-part> <tp:taxon-name-part taxon-name-part-type="species">adusta</tp:taxon-name-part></tp:taxon-name></italic>. <bold>I–J</bold>, <italic><tp:taxon-name><tp:taxon-name-part taxon-name-part-type="genus">Asthenopus</tp:taxon-name-part> <tp:taxon-name-part taxon-name-part-type="species">magnus</tp:taxon-name-part></tp:taxon-name></italic> head capsule, d. v., with and without mandibles.</p></caption><graphic xmlns:xlink="http://www.w3.org/1999/xlink" xlink:href="zookeys-478-045-g014.jpg" position="float" orientation="portrait" xlink:type="simple" id="oo_37685.jpg"/></fig><fig id="F16" position="float" orientation="portrait"><label>Figure 16.</label><caption><p><italic><tp:taxon-name><tp:taxon-name-part taxon-name-part-type="genus">Asthenopus</tp:taxon-name-part></tp:taxon-name></italic> fore (FW) and hind wings (HW) of male imago. <bold>A–B</bold> <italic><tp:taxon-name><tp:taxon-name-part taxon-name-part-type="genus">Asthenopus</tp:taxon-name-part> <tp:taxon-name-part taxon-name-part-type="species">curtus</tp:taxon-name-part></tp:taxon-name></italic> FW &amp; HW <bold>C–D</bold> <italic><tp:taxon-name><tp:taxon-name-part taxon-name-part-type="genus">Asthenopus</tp:taxon-name-part> <tp:taxon-name-part taxon-name-part-type="species">magnus</tp:taxon-name-part></tp:taxon-name></italic> FW &amp; HW <bold>E–F</bold> <italic><tp:taxon-name><tp:taxon-name-part taxon-name-part-type="genus">Asthenopus</tp:taxon-name-part> <tp:taxon-name-part taxon-name-part-type="species">hubbardi</tp:taxon-name-part></tp:taxon-name></italic> FW &amp; HW <bold>G–I</bold> <italic><tp:taxon-name><tp:taxon-name-part taxon-name-part-type="genus">Asthenopus</tp:taxon-name-part> <tp:taxon-name-part taxon-name-part-type="species">guarani</tp:taxon-name-part></tp:taxon-name></italic>, FW (details) &amp; HW <bold>J–K</bold> <italic><tp:taxon-name><tp:taxon-name-part taxon-name-part-type="genus">Asthenopus</tp:taxon-name-part> <tp:taxon-name-part taxon-name-part-type="species">angelae</tp:taxon-name-part></tp:taxon-name></italic> (from Argentina) FW &amp; HW. <italic><tp:taxon-name><tp:taxon-name-part taxon-name-part-type="genus">Ephoron</tp:taxon-name-part></tp:taxon-name></italic> sp.: <bold>L</bold> male HW (x.i. =  extra intercalary). Stereomicroscope photographs (except <bold>L</bold> line drawing).</p></caption><graphic xmlns:xlink="http://www.w3.org/1999/xlink" xlink:href="zookeys-478-045-g016.jpg" position="float" orientation="portrait" xlink:type="simple" id="oo_37687.jpg"/></fig><fig id="F17" position="float" orientation="portrait"><label>Figure 17.</label><caption><p><italic><tp:taxon-name><tp:taxon-name-part taxon-name-part-type="genus">Asthenopus</tp:taxon-name-part></tp:taxon-name></italic>, general ventral view of male genitalia and detail of penes. <bold>A–B</bold> <italic><tp:taxon-name><tp:taxon-name-part taxon-name-part-type="genus">Asthenopus</tp:taxon-name-part> <tp:taxon-name-part taxon-name-part-type="species">curtus</tp:taxon-name-part></tp:taxon-name></italic> <bold>C</bold> <italic><tp:taxon-name><tp:taxon-name-part taxon-name-part-type="genus">Asthenopus</tp:taxon-name-part> <tp:taxon-name-part taxon-name-part-type="species">hubbardi</tp:taxon-name-part></tp:taxon-name></italic> <bold>D</bold> <italic><tp:taxon-name><tp:taxon-name-part taxon-name-part-type="genus">Asthenopus</tp:taxon-name-part> <tp:taxon-name-part taxon-name-part-type="species">angelae</tp:taxon-name-part></tp:taxon-name></italic> <bold>E–F</bold> <italic><tp:taxon-name><tp:taxon-name-part taxon-name-part-type="genus">Asthenopus</tp:taxon-name-part> <tp:taxon-name-part taxon-name-part-type="species">guarani</tp:taxon-name-part></tp:taxon-name></italic> <bold>G</bold> <italic><tp:taxon-name><tp:taxon-name-part taxon-name-part-type="genus">Asthenopus</tp:taxon-name-part> <tp:taxon-name-part taxon-name-part-type="species">magnus</tp:taxon-name-part></tp:taxon-name></italic>. Light microscope photographs.</p></caption><graphic xmlns:xlink="http://www.w3.org/1999/xlink" xlink:href="zookeys-478-045-g017.jpg" position="float" orientation="portrait" xlink:type="simple" id="oo_37688.jpg"/></fig><fig id="F18" position="float" orientation="portrait"><label>Figure 18.</label><caption><p><italic><tp:taxon-name><tp:taxon-name-part taxon-name-part-type="genus">Asthenopus</tp:taxon-name-part></tp:taxon-name></italic>, SEM photographs. Eggs: <bold>A</bold> <italic><tp:taxon-name><tp:taxon-name-part taxon-name-part-type="genus">Asthenopus</tp:taxon-name-part> <tp:taxon-name-part taxon-name-part-type="species">curtus</tp:taxon-name-part></tp:taxon-name></italic> (egg extracted from mature nymph), <bold>B</bold> <italic><tp:taxon-name><tp:taxon-name-part taxon-name-part-type="genus">Asthenopus</tp:taxon-name-part> <tp:taxon-name-part taxon-name-part-type="species">angelae</tp:taxon-name-part></tp:taxon-name></italic> (egg extracted from mature nymph) <bold>C</bold> <tp:taxon-name><tp:taxon-name-part taxon-name-part-type="genus">Asthenopus</tp:taxon-name-part> <tp:taxon-name-part taxon-name-part-type="uncertainty-rank">cf.</tp:taxon-name-part> <tp:taxon-name-part taxon-name-part-type="species">guarani</tp:taxon-name-part></tp:taxon-name> <bold>D</bold> <italic><tp:taxon-name><tp:taxon-name-part taxon-name-part-type="genus">Asthenopus</tp:taxon-name-part> <tp:taxon-name-part taxon-name-part-type="species">hubbardi</tp:taxon-name-part></tp:taxon-name></italic>, <bold>E</bold> <italic><tp:taxon-name><tp:taxon-name-part taxon-name-part-type="genus">Asthenopus</tp:taxon-name-part> <tp:taxon-name-part taxon-name-part-type="species">magnus</tp:taxon-name-part></tp:taxon-name></italic>. Female abdominal sternum VIII: <bold>F</bold> <italic><tp:taxon-name><tp:taxon-name-part taxon-name-part-type="genus">Asthenopus</tp:taxon-name-part> <tp:taxon-name-part taxon-name-part-type="species">magnus</tp:taxon-name-part></tp:taxon-name></italic> <bold>G</bold> <italic><tp:taxon-name><tp:taxon-name-part taxon-name-part-type="genus">Asthenopus</tp:taxon-name-part> <tp:taxon-name-part taxon-name-part-type="species">curtus</tp:taxon-name-part></tp:taxon-name></italic> <bold>H</bold> <italic><tp:taxon-name><tp:taxon-name-part taxon-name-part-type="genus">Asthenopus</tp:taxon-name-part> <tp:taxon-name-part taxon-name-part-type="species">hubbardi</tp:taxon-name-part></tp:taxon-name></italic>.</p></caption><graphic xmlns:xlink="http://www.w3.org/1999/xlink" xlink:href="zookeys-478-045-g018.jpg" position="float" orientation="portrait" xlink:type="simple" id="oo_37689.jpg"/></fig><fig id="F20" position="float" orientation="portrait"><label>Figure 20.</label><caption><p>Foreleg of male imago, detail of articulation between tibia and tarsus: <bold>A</bold> <italic><tp:taxon-name><tp:taxon-name-part taxon-name-part-type="genus">Asthenopodes</tp:taxon-name-part> <tp:taxon-name-part taxon-name-part-type="species">picteti</tp:taxon-name-part></tp:taxon-name></italic> <bold>B</bold> <italic><tp:taxon-name><tp:taxon-name-part taxon-name-part-type="genus">Asthenopodes</tp:taxon-name-part> <tp:taxon-name-part taxon-name-part-type="species">chumuco</tp:taxon-name-part></tp:taxon-name></italic> <bold>C</bold> <italic><tp:taxon-name><tp:taxon-name-part taxon-name-part-type="genus">Asthenopodes</tp:taxon-name-part> <tp:taxon-name-part taxon-name-part-type="species">traverae</tp:taxon-name-part></tp:taxon-name></italic> <bold>D</bold> <italic><tp:taxon-name><tp:taxon-name-part taxon-name-part-type="genus">Hubbardipes</tp:taxon-name-part> <tp:taxon-name-part taxon-name-part-type="species">crenulatus</tp:taxon-name-part></tp:taxon-name></italic> <bold>E</bold> <italic><tp:taxon-name><tp:taxon-name-part taxon-name-part-type="genus">Priasthenopus</tp:taxon-name-part> <tp:taxon-name-part taxon-name-part-type="species">gilliesi</tp:taxon-name-part></tp:taxon-name></italic> <bold>F</bold> <italic><tp:taxon-name><tp:taxon-name-part taxon-name-part-type="genus">Asthenopus</tp:taxon-name-part> <tp:taxon-name-part taxon-name-part-type="species">angelae</tp:taxon-name-part></tp:taxon-name></italic> <bold>G</bold> <italic><tp:taxon-name><tp:taxon-name-part taxon-name-part-type="genus">Asthenopus</tp:taxon-name-part> <tp:taxon-name-part taxon-name-part-type="species">curtus</tp:taxon-name-part></tp:taxon-name></italic> <bold>H</bold> <italic><tp:taxon-name><tp:taxon-name-part taxon-name-part-type="genus">Asthenopus</tp:taxon-name-part> <tp:taxon-name-part taxon-name-part-type="species">guarani</tp:taxon-name-part></tp:taxon-name></italic> <bold>I</bold> <italic><tp:taxon-name><tp:taxon-name-part taxon-name-part-type="genus">Asthenopus</tp:taxon-name-part> <tp:taxon-name-part taxon-name-part-type="species">hubbardi</tp:taxon-name-part></tp:taxon-name></italic> <bold>J</bold> <italic><tp:taxon-name><tp:taxon-name-part taxon-name-part-type="genus">Asthenopus</tp:taxon-name-part> <tp:taxon-name-part taxon-name-part-type="species">magnus</tp:taxon-name-part></tp:taxon-name></italic>; <bold>K</bold> <italic><tp:taxon-name><tp:taxon-name-part taxon-name-part-type="genus">Povilla</tp:taxon-name-part> <tp:taxon-name-part taxon-name-part-type="species">adusta</tp:taxon-name-part></tp:taxon-name></italic> <bold>L</bold> <italic><tp:taxon-name><tp:taxon-name-part taxon-name-part-type="genus">Ephoron</tp:taxon-name-part></tp:taxon-name></italic> sp. Abbreviations: Ti = tibia; Ta1 = tarsal segment 1; Ta2 = tarsal segment 2.</p></caption><graphic xmlns:xlink="http://www.w3.org/1999/xlink" xlink:href="zookeys-478-045-g020.jpg" position="float" orientation="portrait" xlink:type="simple" id="oo_37691.jpg"/></fig><app id="APP2"><title>Appendix 2</title><p>List of apomorphies from terminals and nodes. Arrows separate plesiomorphic from apomorphic states.</p><p><styled-content style="padding-left:20px; text-indent:-20px; display:block;"><italic><tp:taxon-name><tp:taxon-name-part taxon-name-part-type="genus">Ephoron</tp:taxon-name-part></tp:taxon-name></italic>:</styled-content></p><p><styled-content style="padding-left:40px; text-indent:-20px; display:block;">No autapomorphies</styled-content></p><p><styled-content style="padding-left:20px; text-indent:-20px; display:block;"><italic><tp:taxon-name><tp:taxon-name-part taxon-name-part-type="genus">Campsurus</tp:taxon-name-part> <tp:taxon-name-part taxon-name-part-type="species">violaceus</tp:taxon-name-part></tp:taxon-name></italic>:</styled-content></p><p><styled-content style="padding-left:40px; text-indent:-20px; display:block;">Char. 1: 0.395 → 0.357–0.360</styled-content></p><p><styled-content style="padding-left:40px; text-indent:-20px; display:block;">Char. 13: 15.000–16.667 → 19.000–23.000</styled-content></p><p><styled-content style="padding-left:40px; text-indent:-20px; display:block;">Char. 15: 5.417–5.769 → 2.727–2.846</styled-content></p><p><styled-content style="padding-left:40px; text-indent:-20px; display:block;">Char. 17: 1.077–1.083 → 2.600</styled-content></p><p><styled-content style="padding-left:40px; text-indent:-20px; display:block;">Char. 21: 1.833 → 2.625–3.333</styled-content></p><p><styled-content style="padding-left:40px; text-indent:-20px; display:block;">Cleft between large and small penile lobes (47): absent → long, opened</styled-content></p><p><styled-content style="padding-left:40px; text-indent:-20px; display:block;">Female sternum VIII, anteromedian sockets (53): larger extending somewhat posteriorly from keel`s base → fused</styled-content></p><p><styled-content style="padding-left:20px; text-indent:-20px; display:block;"><italic><tp:taxon-name><tp:taxon-name-part taxon-name-part-type="genus">Povilla</tp:taxon-name-part></tp:taxon-name></italic>:</styled-content></p><p><styled-content style="padding-left:40px; text-indent:-20px; display:block;">Char. 3: 0.339–0.347 → 0.316</styled-content></p><p><styled-content style="padding-left:40px; text-indent:-20px; display:block;">FW vein IMP (33): free → IMP connected to MP1</styled-content></p><p><styled-content style="padding-left:20px; text-indent:-20px; display:block;"><italic><tp:taxon-name><tp:taxon-name-part taxon-name-part-type="genus">Languidipes</tp:taxon-name-part></tp:taxon-name></italic>:</styled-content></p><p><styled-content style="padding-left:40px; text-indent:-20px; display:block;">Char. 2: 1.661–1.736 → 3.174</styled-content></p><p><styled-content style="padding-left:40px; text-indent:-20px; display:block;">Char. 3: 0.339–0.347 → 0.375–0.464</styled-content></p><p><styled-content style="padding-left:40px; text-indent:-20px; display:block;">Char. 4: 2.000–2.214 → 2.447</styled-content></p><p><styled-content style="padding-left:40px; text-indent:-20px; display:block;">Char. 5: 2.302–2.447 → 3.382</styled-content></p><p><styled-content style="padding-left:40px; text-indent:-20px; display:block;">Char. 7: 0.700–1.167 → 1.667</styled-content></p><p><styled-content style="padding-left:40px; text-indent:-20px; display:block;">Char. 15: 5.417–6.800 → 9.333</styled-content></p><p><styled-content style="padding-left:40px; text-indent:-20px; display:block;">FW Cu sector, ICus join hind margin on (35): both near or anteriad to tornus → ICu1 close to tornus, ICu2 on basitornal margin</styled-content></p><p><styled-content style="padding-left:40px; text-indent:-20px; display:block;">Styliger plate, median plate (41): present → absent</styled-content></p><p><styled-content style="padding-left:40px; text-indent:-20px; display:block;">Gill on abdominal segment I (67): bilamellate → single</styled-content></p><p><styled-content style="padding-left:20px; text-indent:-20px; display:block;"><italic><tp:taxon-name><tp:taxon-name-part taxon-name-part-type="species">picteti</tp:taxon-name-part></tp:taxon-name></italic>:</styled-content></p><p><styled-content style="padding-left:40px; text-indent:-20px; display:block;">Char. 0: 1.133–1.188 → 0.838–0.840</styled-content></p><p><styled-content style="padding-left:40px; text-indent:-20px; display:block;">Char. 7: 1.400–1.950 → 2.000–3.353</styled-content></p><p><styled-content style="padding-left:40px; text-indent:-20px; display:block;">Char. 14: 2.600–2.667 → 2.737–2.895</styled-content></p><p><styled-content style="padding-left:40px; text-indent:-20px; display:block;">Char. 15: 5.818–5.909 → 8.000–8.696</styled-content></p><p><styled-content style="padding-left:40px; text-indent:-20px; display:block;">Char. 16: 2.065–2.321 → 3.056–3.059</styled-content></p><p><styled-content style="padding-left:40px; text-indent:-20px; display:block;">Char. 21: 1.625–2.364 → 1.222–1.516</styled-content></p><p><styled-content style="padding-left:40px; text-indent:-20px; display:block;">Eggs, chorionic plates(large disk-like present) (55): entire → seems aggregated small disks</styled-content></p><p><styled-content style="padding-left:20px; text-indent:-20px; display:block;"><italic><tp:taxon-name><tp:taxon-name-part taxon-name-part-type="species">traverae</tp:taxon-name-part></tp:taxon-name></italic>:</styled-content></p><p><styled-content style="padding-left:40px; text-indent:-20px; display:block;">Char. 12: 8.100 → 11.800</styled-content></p><p><styled-content style="padding-left:40px; text-indent:-20px; display:block;">Char. 13: 6.714–7.400 → 4.667–4.900</styled-content></p><p><styled-content style="padding-left:40px; text-indent:-20px; display:block;">Char. 17: 1.077–1.083 → 1.000</styled-content></p><p><styled-content style="padding-left:40px; text-indent:-20px; display:block;">Char. 22: 3.750–3.778 → 2.143–3.667</styled-content></p><!--PageBreak--><p><styled-content style="padding-left:20px; text-indent:-20px; display:block;"><italic><tp:taxon-name><tp:taxon-name-part taxon-name-part-type="species">chumuco</tp:taxon-name-part></tp:taxon-name></italic>:</styled-content></p><p><styled-content style="padding-left:40px; text-indent:-20px; display:block;">Char. 9: 0.733–0.838 → 0.560–0.710</styled-content></p><p><styled-content style="padding-left:40px; text-indent:-20px; display:block;">Char. 10: 0.337–0.366 → 0.389</styled-content></p><p><styled-content style="padding-left:40px; text-indent:-20px; display:block;">Char. 15: 5.417–5.769 → 2.625–3.143</styled-content></p><p><styled-content style="padding-left:40px; text-indent:-20px; display:block;">Char. 17: 1.077–1.083 → 2.333–2.667</styled-content></p><p><styled-content style="padding-left:40px; text-indent:-20px; display:block;">Char. 19: 0.169–0.184 → 0.089–0.093</styled-content></p><p><styled-content style="padding-left:40px; text-indent:-20px; display:block;">Char. 21: 1.625–2.364 → 2.688–3.067</styled-content></p><p><styled-content style="padding-left:40px; text-indent:-20px; display:block;">Char. 23: 7.000–13.000 → 14.000–16.000</styled-content></p><p><styled-content style="padding-left:20px; text-indent:-20px; display:block;"><italic><tp:taxon-name><tp:taxon-name-part taxon-name-part-type="species">crenulatus</tp:taxon-name-part></tp:taxon-name></italic>:</styled-content></p><p><styled-content style="padding-left:40px; text-indent:-20px; display:block;">Char. 0: 1.909–1.923 → 3.250–4.000</styled-content></p><p><styled-content style="padding-left:40px; text-indent:-20px; display:block;">Char. 1: 0.645–0.667 → 0.741–0.825</styled-content></p><p><styled-content style="padding-left:40px; text-indent:-20px; display:block;">Char. 5: 2.302–2.308 → 2.419–2.654</styled-content></p><p><styled-content style="padding-left:40px; text-indent:-20px; display:block;">Char. 12: 4.500–5.200 → 4.286</styled-content></p><p><styled-content style="padding-left:40px; text-indent:-20px; display:block;">Char. 14: 2.308–2.500 → 5.909–6.500</styled-content></p><p><styled-content style="padding-left:40px; text-indent:-20px; display:block;">Char. 16: 2.000–2.174 → 3.250</styled-content></p><p><styled-content style="padding-left:40px; text-indent:-20px; display:block;">Char. 17: 1.077–1.083 → 0.600–0.684</styled-content></p><p><styled-content style="padding-left:40px; text-indent:-20px; display:block;">FW vein IMP (33): free → IMP connected to MP1</styled-content></p><p><styled-content style="padding-left:40px; text-indent:-20px; display:block;">Nymphal mandibular tusks, smaller submedian tubercle (64): present → absent</styled-content></p><p><styled-content style="padding-left:20px; text-indent:-20px; display:block;"><italic><tp:taxon-name><tp:taxon-name-part taxon-name-part-type="species">gilliesi</tp:taxon-name-part></tp:taxon-name></italic>:</styled-content></p><p><styled-content style="padding-left:40px; text-indent:-20px; display:block;">Char. 14: 2.077–2.500 → 1.905–2.067</styled-content></p><p><styled-content style="padding-left:40px; text-indent:-20px; display:block;">Char. 15: 5.417–5.769 → 3.647–4.706</styled-content></p><p><styled-content style="padding-left:40px; text-indent:-20px; display:block;">Char. 16: 2.000–2.174 → 1.177–1.905</styled-content></p><p><styled-content style="padding-left:40px; text-indent:-20px; display:block;">Char. 21: 1.231 → 0.892–1.071</styled-content></p><p><styled-content style="padding-left:40px; text-indent:-20px; display:block;">Char. 23: 7.000–13.000 → 14.000–16.000</styled-content></p><p><styled-content style="padding-left:40px; text-indent:-20px; display:block;">Cleft between large and small penile lobes (47): absent → short, closed</styled-content></p><p><styled-content style="padding-left:20px; text-indent:-20px; display:block;"><italic><tp:taxon-name><tp:taxon-name-part taxon-name-part-type="species">magnus</tp:taxon-name-part></tp:taxon-name></italic>:</styled-content></p><p><styled-content style="padding-left:40px; text-indent:-20px; display:block;">Char. 0: 1.833–1.923 → 1.968–2.341</styled-content></p><p><styled-content style="padding-left:40px; text-indent:-20px; display:block;">Char. 3: 0.286–0.298 → 0.248–0.253</styled-content></p><p><styled-content style="padding-left:40px; text-indent:-20px; display:block;">Char. 15: 3.846–4.000 → 2.857–2.933</styled-content></p><p><styled-content style="padding-left:40px; text-indent:-20px; display:block;">Char. 16: 2.118–2.174 → 1.905–2.000</styled-content></p><p><styled-content style="padding-left:40px; text-indent:-20px; display:block;">Char. 18: 2.222–2.714 → 1.964–2.200</styled-content></p><p><styled-content style="padding-left:40px; text-indent:-20px; display:block;">Char. 24: 1.511–1.555 → 1.429–1.489</styled-content></p><p><styled-content style="padding-left:20px; text-indent:-20px; display:block;"><italic><tp:taxon-name><tp:taxon-name-part taxon-name-part-type="species">angelae</tp:taxon-name-part></tp:taxon-name></italic>:</styled-content></p><p><styled-content style="padding-left:40px; text-indent:-20px; display:block;">Char. 13: 6.154–6.231 → 6.500–7.100</styled-content></p><p><styled-content style="padding-left:20px; text-indent:-20px; display:block;"><italic><tp:taxon-name><tp:taxon-name-part taxon-name-part-type="species">hubbardi</tp:taxon-name-part></tp:taxon-name></italic>:</styled-content></p><p><styled-content style="padding-left:40px; text-indent:-20px; display:block;">Char. 10: 0.235–0.241 → 0.262–0.283</styled-content></p><p><styled-content style="padding-left:20px; text-indent:-20px; display:block;"><italic><tp:taxon-name><tp:taxon-name-part taxon-name-part-type="species">guarani</tp:taxon-name-part></tp:taxon-name></italic>:</styled-content></p><p><styled-content style="padding-left:40px; text-indent:-20px; display:block;">Char. 0: 1.909–1.923 → 1.926–1.974</styled-content></p><p><styled-content style="padding-left:40px; text-indent:-20px; display:block;">Char. 1: 0.584–0.587 → 0.429–0.579</styled-content></p><p><styled-content style="padding-left:40px; text-indent:-20px; display:block;">Char. 7: 0.222–0.300 → 0.000</styled-content></p><p><styled-content style="padding-left:40px; text-indent:-20px; display:block;">Char. 18: 2.714–2.913 → 3.125</styled-content></p><p><styled-content style="padding-left:40px; text-indent:-20px; display:block;">Char. 24: 1.511–1.555 → 1.408</styled-content></p><p><styled-content style="padding-left:40px; text-indent:-20px; display:block;">Char. 25: 1.787–1.811 → 1.818</styled-content></p><p><styled-content style="padding-left:40px; text-indent:-20px; display:block;">Char. 27: 2.286–2.303 → 2.630</styled-content></p><!--PageBreak--><p><styled-content style="padding-left:20px; text-indent:-20px; display:block;"><italic><tp:taxon-name><tp:taxon-name-part taxon-name-part-type="species">curtus</tp:taxon-name-part></tp:taxon-name></italic>:</styled-content></p><p><styled-content style="padding-left:40px; text-indent:-20px; display:block;">Char. 0: 1.833–1.923 → 1.550–1.751</styled-content></p><p><styled-content style="padding-left:40px; text-indent:-20px; display:block;">Char. 6: 10.000–11.000 → 18.000–25.000</styled-content></p><p><styled-content style="padding-left:40px; text-indent:-20px; display:block;">Char. 10: 0.218–0.241 → 0.171</styled-content></p><p><styled-content style="padding-left:40px; text-indent:-20px; display:block;">Char. 12: 3.545–4.400 → 3.222</styled-content></p><p><styled-content style="padding-left:40px; text-indent:-20px; display:block;">Char. 14: 1.955–2.000 → 1.786</styled-content></p><p><styled-content style="padding-left:40px; text-indent:-20px; display:block;">Char. 16: 2.118–2.174 → 2.273</styled-content></p><p><styled-content style="padding-left:40px; text-indent:-20px; display:block;">Char. 17: 1.600–1.667 → 2.167</styled-content></p><p><styled-content style="padding-left:40px; text-indent:-20px; display:block;">Char. 19: 0.323–0.353 → 0.378–0.500</styled-content></p><p><styled-content style="padding-left:40px; text-indent:-20px; display:block;">Char. 24: 1.511–1.555 → 1.573–1.729</styled-content></p><p><styled-content style="padding-left:20px; text-indent:-20px; display:block;"><italic><tp:taxon-name><tp:taxon-name-part taxon-name-part-type="genus">Campsurus</tp:taxon-name-part> <tp:taxon-name-part taxon-name-part-type="species">vulturorum</tp:taxon-name-part></tp:taxon-name></italic>:</styled-content></p><p><styled-content style="padding-left:40px; text-indent:-20px; display:block;">Char. 0: 1.765 → 1.864</styled-content></p><p><styled-content style="padding-left:40px; text-indent:-20px; display:block;">Char. 10: 0.205–0.222 → 0.168</styled-content></p><p><styled-content style="padding-left:40px; text-indent:-20px; display:block;">Char. 11: 1.273–1.333 → 1.000</styled-content></p><p><styled-content style="padding-left:40px; text-indent:-20px; display:block;">Char. 14: 2.308–2.500 → 1.415</styled-content></p><p><styled-content style="padding-left:40px; text-indent:-20px; display:block;">Char. 17: 1.077–1.083 → 1.071</styled-content></p><p><styled-content style="padding-left:40px; text-indent:-20px; display:block;">Char. 24: 1.712 → 1.825</styled-content></p><p><styled-content style="padding-left:40px; text-indent:-20px; display:block;">Char. 25: 1.494–1.542 → 1.369</styled-content></p><p><styled-content style="padding-left:40px; text-indent:-20px; display:block;">Char. 27: 3.688 → 3.214</styled-content></p><p><styled-content style="padding-left:20px; text-indent:-20px; display:block;"><italic><tp:taxon-name><tp:taxon-name-part taxon-name-part-type="genus">Tortopus</tp:taxon-name-part></tp:taxon-name></italic>:</styled-content></p><p><styled-content style="padding-left:40px; text-indent:-20px; display:block;">Char. 0: 1.300–1.765 → 1.786</styled-content></p><p><styled-content style="padding-left:40px; text-indent:-20px; display:block;">Char. 1: 0.533 → 0.536–0.600</styled-content></p><p><styled-content style="padding-left:40px; text-indent:-20px; display:block;">Char. 3: 0.370–0.371 → 0.352</styled-content></p><p><styled-content style="padding-left:40px; text-indent:-20px; display:block;">Char. 10: 0.205–0.222 → 0.194</styled-content></p><p><styled-content style="padding-left:40px; text-indent:-20px; display:block;">Char. 17: 1.077 → 1.000</styled-content></p><p><styled-content style="padding-left:40px; text-indent:-20px; display:block;">Char. 19: 0.287–0.319 → 0.277</styled-content></p><p><styled-content style="padding-left:40px; text-indent:-20px; display:block;">Char. 26: 1.239–1.258 → 1.283</styled-content></p><p><styled-content style="padding-left:20px; text-indent:-20px; display:block;"><italic><tp:taxon-name><tp:taxon-name-part taxon-name-part-type="genus">Tortopsis</tp:taxon-name-part></tp:taxon-name></italic>:</styled-content></p><p><styled-content style="padding-left:40px; text-indent:-20px; display:block;">Char. 2: 2.044–2.268 → 2.714</styled-content></p><p><styled-content style="padding-left:40px; text-indent:-20px; display:block;">Char. 3: 0.370–0.371 → 0.375–0.417</styled-content></p><p><styled-content style="padding-left:40px; text-indent:-20px; display:block;">Char. 5: 2.271–2.514 → 2.568</styled-content></p><p><styled-content style="padding-left:40px; text-indent:-20px; display:block;">Char. 13: 16.667 → 18.700</styled-content></p><p><styled-content style="padding-left:40px; text-indent:-20px; display:block;">Char. 15: 6.364 → 11.923</styled-content></p><p><styled-content style="padding-left:40px; text-indent:-20px; display:block;">Char. 19: 0.287–0.319 → 0.321–0.350</styled-content></p><p><styled-content style="padding-left:40px; text-indent:-20px; display:block;">Char. 20: 1.226–1.294 → 1.147–1.171</styled-content></p><p><styled-content style="padding-left:40px; text-indent:-20px; display:block;">Char. 24: 1.625–1.639 → 1.562</styled-content></p><p><styled-content style="padding-left:40px; text-indent:-20px; display:block;">Char. 27: 4.000 → 4.771</styled-content></p><p><styled-content style="padding-left:40px; text-indent:-20px; display:block;">Penes, apical spine (45): absent or slightly marked as a continuation of the penes → present, distinctly protruding from the penes</styled-content></p><p><styled-content style="padding-left:40px; text-indent:-20px; display:block;">Female sternum VIII, sockets position (52): contiguous → separated</styled-content></p><p><styled-content style="padding-left:40px; text-indent:-20px; display:block;">Nymphal mandibular tusks, smaller submedian tubercle (64): present → absent</styled-content></p><p><styled-content style="padding-left:20px; text-indent:-20px; display:block;">Node 18 (<italic><tp:taxon-name><tp:taxon-name-part taxon-name-part-type="genus">Campsurus</tp:taxon-name-part></tp:taxon-name></italic>):</styled-content></p><p><styled-content style="padding-left:40px; text-indent:-20px; display:block;">Char. 1: 0.400–0.533 → 0.395</styled-content></p><p><styled-content style="padding-left:40px; text-indent:-20px; display:block;">Char. 9: 0.926–1.500 → 1.580–1.825</styled-content></p><!--PageBreak--><p><styled-content style="padding-left:40px; text-indent:-20px; display:block;">Char. 24: 1.625–1.639 → 1.712</styled-content></p><p><styled-content style="padding-left:40px; text-indent:-20px; display:block;">Additional penis lobe (46): absent → present</styled-content></p><p><styled-content style="padding-left:40px; text-indent:-20px; display:block;">Clypeus, median proyection (60): present → absent</styled-content></p><p><styled-content style="padding-left:40px; text-indent:-20px; display:block;">Gill on abdominal segment I (67): single → bilamellate</styled-content></p><p><styled-content style="padding-left:20px; text-indent:-20px; display:block;">Node 19 (<tp:taxon-name><tp:taxon-name-part taxon-name-part-type="subfamily">Campsurinae</tp:taxon-name-part></tp:taxon-name>):</styled-content></p><p><styled-content style="padding-left:40px; text-indent:-20px; display:block;">Char. 2: 1.150–1.393 → 1.987</styled-content></p><p><styled-content style="padding-left:40px; text-indent:-20px; display:block;">Char. 6: 10.000–12.000 → 6.000–9.000</styled-content></p><p><styled-content style="padding-left:40px; text-indent:-20px; display:block;">Char. 7: 1.400–1.950 → 1.000</styled-content></p><p><styled-content style="padding-left:40px; text-indent:-20px; display:block;">Char. 10: 0.241–0.250 → 0.205–0.222</styled-content></p><p><styled-content style="padding-left:40px; text-indent:-20px; display:block;">Char. 13: 11.667 → 15.000–16.667</styled-content></p><p><styled-content style="padding-left:40px; text-indent:-20px; display:block;">Char. 20: 1.322–1.476 → 1.226–1.294</styled-content></p><p><styled-content style="padding-left:40px; text-indent:-20px; display:block;">Male foretarsite 1(form) (29): subquadrate → subovate</styled-content></p><p><styled-content style="padding-left:40px; text-indent:-20px; display:block;">FW vein IMP (33): free → IMP connected to MP1</styled-content></p><p><styled-content style="padding-left:40px; text-indent:-20px; display:block;">FW Cu sector, ICus join hind margin on (35): both near or anteriad to tornus → ICu1 close to tornus, ICu2 on basitornal margin</styled-content></p><p><styled-content style="padding-left:40px; text-indent:-20px; display:block;">FW, max number of cells closed by imv (36): &gt;3 → 0</styled-content></p><p><styled-content style="padding-left:40px; text-indent:-20px; display:block;">Styliger plate, median plate (41): present → absent</styled-content></p><p><styled-content style="padding-left:40px; text-indent:-20px; display:block;">Penial arm articulation (43): tergite IX → S IX and base of pedestal</styled-content></p><p><styled-content style="padding-left:40px; text-indent:-20px; display:block;">Nymph, dorsum of head with velvet zone (68): absent → present</styled-content></p><p><styled-content style="padding-left:20px; text-indent:-20px; display:block;">Node 20 (<tp:taxon-name><tp:taxon-name-part taxon-name-part-type="subfamily">Campsurinae</tp:taxon-name-part></tp:taxon-name> + <tp:taxon-name><tp:taxon-name-part taxon-name-part-type="subfamily">Asthenopodinae</tp:taxon-name-part></tp:taxon-name>):</styled-content></p><p><styled-content style="padding-left:40px; text-indent:-20px; display:block;">No synapomorphies in the present analysis but if the root is duplicated, then the following changes define this grouping:</styled-content></p><p><styled-content style="padding-left:40px; text-indent:-20px; display:block;">Char. 2: 1.081 → 1.150–1.393</styled-content></p><p><styled-content style="padding-left:40px; text-indent:-20px; display:block;">Char. 3: 1.008 → 0.370–0.371</styled-content></p><p><styled-content style="padding-left:40px; text-indent:-20px; display:block;">Char. 4: 1.912 → 1.983–2.027</styled-content></p><p><styled-content style="padding-left:40px; text-indent:-20px; display:block;">Char. 6: 16.000 → 10.000–12.000</styled-content></p><p><styled-content style="padding-left:40px; text-indent:-20px; display:block;">Char. 7: 4.188 → 1.400–1.950</styled-content></p><p><styled-content style="padding-left:40px; text-indent:-20px; display:block;">Char. 9: 0.650 → 0.733–1.164</styled-content></p><p><styled-content style="padding-left:40px; text-indent:-20px; display:block;">Char. 19: 0.778 → 0.287–0.319</styled-content></p><p><styled-content style="padding-left:40px; text-indent:-20px; display:block;">Char. 27: 4.145 → 3.688–4.000</styled-content></p><p><styled-content style="padding-left:40px; text-indent:-20px; display:block;">Short distal segments on forceps (39): present → absent</styled-content></p><p><styled-content style="padding-left:40px; text-indent:-20px; display:block;">Penes form (44): fused basal 2/3 diverging → apices converging medially or curved ventrally</styled-content></p><p><styled-content style="padding-left:40px; text-indent:-20px; display:block;">Female sternum VIII, sockets (50): absent → present</styled-content></p><p><styled-content style="padding-left:40px; text-indent:-20px; display:block;">Nymphal mandibular tusks, smaller submedian tubercle (64): absent → present</styled-content></p><p><styled-content style="padding-left:20px; text-indent:-20px; display:block;">Node 21 (<italic><tp:taxon-name><tp:taxon-name-part taxon-name-part-type="genus">Povilla</tp:taxon-name-part></tp:taxon-name></italic> + <italic><tp:taxon-name><tp:taxon-name-part taxon-name-part-type="genus">Languidipes</tp:taxon-name-part></tp:taxon-name></italic>):</styled-content></p><p><styled-content style="padding-left:40px; text-indent:-20px; display:block;">Char. 2: 1.529–1.556 → 1.661–1.736</styled-content></p><p><styled-content style="padding-left:40px; text-indent:-20px; display:block;">Char. 16: 2.118–2.174 → 4.300–7.000</styled-content></p><p><styled-content style="padding-left:40px; text-indent:-20px; display:block;">FW veins MP2 and IMP (34): subequal → MP2 shorter than IMP</styled-content></p><p><styled-content style="padding-left:40px; text-indent:-20px; display:block;">Pedestal, form (40): similar width along its length → much narrower basally</styled-content></p><p><styled-content style="padding-left:40px; text-indent:-20px; display:block;">Penes form (44): apices converging medially or curved ventrally → apices diverging or straight, blade-like</styled-content></p><p><styled-content style="padding-left:40px; text-indent:-20px; display:block;">Nymphal left mandibular tusk, apical denticles (61): 3 → 4</styled-content></p><!--PageBreak--><p><styled-content style="padding-left:20px; text-indent:-20px; display:block;">Node 22 (<italic><tp:taxon-name><tp:taxon-name-part taxon-name-part-type="genus">Asthenopus</tp:taxon-name-part></tp:taxon-name></italic> + <italic><tp:taxon-name><tp:taxon-name-part taxon-name-part-type="genus">Povilla</tp:taxon-name-part></tp:taxon-name></italic> + <italic><tp:taxon-name><tp:taxon-name-part taxon-name-part-type="genus">Lanquidipes</tp:taxon-name-part></tp:taxon-name></italic>):</styled-content></p><p><styled-content style="padding-left:40px; text-indent:-20px; display:block;">Char. 9: 1.098–1.164 → 1.369–1.653</styled-content></p><p><styled-content style="padding-left:40px; text-indent:-20px; display:block;">Char. 13: 6.333–7.692 → 5.385–5.789</styled-content></p><p><styled-content style="padding-left:40px; text-indent:-20px; display:block;">Char. 18: 2.647 → 2.714–2.913</styled-content></p><p><styled-content style="padding-left:40px; text-indent:-20px; display:block;">Female sternum VIII, anteromedian keel (49): short and blunt → long and slender</styled-content></p><p><styled-content style="padding-left:40px; text-indent:-20px; display:block;">Female sternum VIII, anteromedian sockets (53): larger extending somewhat posteriorly from keel’s base → small almost indistinct at each side of the keel</styled-content></p><p><styled-content style="padding-left:20px; text-indent:-20px; display:block;">Node 23 (gilliesi + node 22)</styled-content></p><p><styled-content style="padding-left:40px; text-indent:-20px; display:block;">Char. 2: 1.150–1.393 → 1.529–1.556</styled-content></p><p><styled-content style="padding-left:40px; text-indent:-20px; display:block;">Char. 7: 1.400–1.429 → 0.700–1.167</styled-content></p><p><styled-content style="padding-left:40px; text-indent:-20px; display:block;">Char. 13: 7.833–8.889 → 6.333–7.692</styled-content></p><p><styled-content style="padding-left:40px; text-indent:-20px; display:block;">Char. 18: 2.188 → 2.647</styled-content></p><p><styled-content style="padding-left:40px; text-indent:-20px; display:block;">FW, max number of cells closed by imv (36): &gt;3 → 1–2</styled-content></p><p><styled-content style="padding-left:20px; text-indent:-20px; display:block;">Node 24 (<tp:taxon-name><tp:taxon-name-part taxon-name-part-type="subfamily">Asthenopodinae</tp:taxon-name-part></tp:taxon-name> except <italic><tp:taxon-name><tp:taxon-name-part taxon-name-part-type="genus">Asthenopodes</tp:taxon-name-part></tp:taxon-name></italic>):</styled-content></p><p><styled-content style="padding-left:40px; text-indent:-20px; display:block;">Char. 0: 1.211–1.765 → 1.909–1.923</styled-content></p><p><styled-content style="padding-left:40px; text-indent:-20px; display:block;">Char. 3: 0.364–0.371 → 0.339–0.347</styled-content></p><p><styled-content style="padding-left:40px; text-indent:-20px; display:block;">Char. 5: 2.167–2.271 → 2.302–2.308</styled-content></p><p><styled-content style="padding-left:40px; text-indent:-20px; display:block;">Char. 12: 5.455 → 4.500–5.200</styled-content></p><p><styled-content style="padding-left:40px; text-indent:-20px; display:block;">Char. 18: 2.000–2.071 → 2.188</styled-content></p><p><styled-content style="padding-left:40px; text-indent:-20px; display:block;">Char. 21: 1.625–1.833 → 1.231–1.375</styled-content></p><p><styled-content style="padding-left:40px; text-indent:-20px; display:block;">Char. 22: 3.750–4.000 → 4.083–4.333</styled-content></p><p><styled-content style="padding-left:40px; text-indent:-20px; display:block;">Char. 24: 1.625–1.639 → 1.577</styled-content></p><p><styled-content style="padding-left:40px; text-indent:-20px; display:block;">Gill on abdominal segment I (67): single → bilamellate</styled-content></p><p><styled-content style="padding-left:20px; text-indent:-20px; display:block;">Node 25 (<tp:taxon-name><tp:taxon-name-part taxon-name-part-type="subfamily">Asthenopodinae</tp:taxon-name-part></tp:taxon-name>):</styled-content></p><p><styled-content style="padding-left:40px; text-indent:-20px; display:block;">Char. 1: 0.400–0.533 → 0.645–0.667</styled-content></p><p><styled-content style="padding-left:40px; text-indent:-20px; display:block;">Char. 13: 11.667 → 7.833–8.889</styled-content></p><p><styled-content style="padding-left:40px; text-indent:-20px; display:block;">Char. 19: 0.287–0.319 → 0.169–0.184</styled-content></p><p><styled-content style="padding-left:40px; text-indent:-20px; display:block;">Char. 27: 3.688–4.000 → 2.196–2.412</styled-content></p><p><styled-content style="padding-left:40px; text-indent:-20px; display:block;">Female sternum VIII, anteromedian keel (48): absent → present</styled-content></p><p><styled-content style="padding-left:40px; text-indent:-20px; display:block;">Eggs, chorionic plates(large disk-like) (54): absent → present</styled-content></p><p><styled-content style="padding-left:40px; text-indent:-20px; display:block;">Eggs, chorionic plates(small disk-like) (57): absent → present</styled-content></p><p><styled-content style="padding-left:40px; text-indent:-20px; display:block;">Nymphal left mandibular tusk, apical denticles (61): 1 → 3</styled-content></p><p><styled-content style="padding-left:40px; text-indent:-20px; display:block;">Nymphal right mandibular tusk, apical denticles (62): 1 → 2</styled-content></p><p><styled-content style="padding-left:40px; text-indent:-20px; display:block;">Nymphal mandibular tusks, small basal tubercle on outer dorsal surface (66): absent → present</styled-content></p><p><styled-content style="padding-left:40px; text-indent:-20px; display:block;">Nymph, occipital region (69): not strongly developed, flat → strongly expanded, convex</styled-content></p><p><styled-content style="padding-left:40px; text-indent:-20px; display:block;">Nymphs, denticles on fore tarsal claws (70): absent → present</styled-content></p><p><styled-content style="padding-left:20px; text-indent:-20px; display:block;">Node 26 (<italic><tp:taxon-name><tp:taxon-name-part taxon-name-part-type="genus">Asthenopodes</tp:taxon-name-part> <tp:taxon-name-part taxon-name-part-type="species">traverae</tp:taxon-name-part></tp:taxon-name></italic> + <italic><tp:taxon-name><tp:taxon-name-part taxon-name-part-type="genus">Asthenopus</tp:taxon-name-part> <tp:taxon-name-part taxon-name-part-type="species">picteti</tp:taxon-name-part></tp:taxon-name></italic>):</styled-content></p><p><styled-content style="padding-left:40px; text-indent:-20px; display:block;">Char. 1: 0.645–0.667 → 1.205–1.320</styled-content></p><p><styled-content style="padding-left:40px; text-indent:-20px; display:block;">Char. 6: 10.000–12.000 → 14.000–16.000</styled-content></p><p><styled-content style="padding-left:40px; text-indent:-20px; display:block;">Char. 12: 6.333–6.667 → 8.100</styled-content></p><p><styled-content style="padding-left:40px; text-indent:-20px; display:block;">Char. 13: 7.833–8.889 → 6.714–7.400</styled-content></p><!--PageBreak--><p><styled-content style="padding-left:40px; text-indent:-20px; display:block;">Char. 14: 2.380–2.500 → 2.600–2.667</styled-content></p><p><styled-content style="padding-left:40px; text-indent:-20px; display:block;">Char. 15: 5.417–5.769 → 5.818–5.909</styled-content></p><p><styled-content style="padding-left:40px; text-indent:-20px; display:block;">Char. 23: 7.000–13.000 → 6.000</styled-content></p><p><styled-content style="padding-left:40px; text-indent:-20px; display:block;">Styliger plate, median plate, shape of hind margin (42): straight or convex → markedly concave (lateral margins projected posteriorly)</styled-content></p><p><styled-content style="padding-left:20px; text-indent:-20px; display:block;">Node 27 (<italic><tp:taxon-name><tp:taxon-name-part taxon-name-part-type="genus">Asthenopodes</tp:taxon-name-part></tp:taxon-name></italic>):</styled-content></p><p><styled-content style="padding-left:40px; text-indent:-20px; display:block;">Char. 0: 1.211–1.765 → 1.133–1.188</styled-content></p><p><styled-content style="padding-left:40px; text-indent:-20px; display:block;">Char. 5: 2.167–2.271 → 1.983–2.047</styled-content></p><p><styled-content style="padding-left:40px; text-indent:-20px; display:block;">Char. 10: 0.241–0.250 → 0.337–0.366</styled-content></p><p><styled-content style="padding-left:40px; text-indent:-20px; display:block;">Char. 12: 5.455 → 6.333–6.667</styled-content></p><p><styled-content style="padding-left:40px; text-indent:-20px; display:block;">Apex of male foretarsal claw (31): not or slightly expanded → strongly expanded (apex 3 times wider than stalk)</styled-content></p><p><styled-content style="padding-left:40px; text-indent:-20px; display:block;">Pedestal, form (40): similar width along its length → much narrower basally</styled-content></p><p><styled-content style="padding-left:20px; text-indent:-20px; display:block;">Node 28 (<italic><tp:taxon-name><tp:taxon-name-part taxon-name-part-type="genus">Asthenopus</tp:taxon-name-part> <tp:taxon-name-part taxon-name-part-type="species">angelae</tp:taxon-name-part></tp:taxon-name></italic> + <italic><tp:taxon-name><tp:taxon-name-part taxon-name-part-type="genus">Asthenopus</tp:taxon-name-part> <tp:taxon-name-part taxon-name-part-type="species">magnus</tp:taxon-name-part></tp:taxon-name></italic>):</styled-content></p><p><styled-content style="padding-left:40px; text-indent:-20px; display:block;">Char. 13: 5.385–5.789 → 6.154–6.231</styled-content></p><p><styled-content style="padding-left:40px; text-indent:-20px; display:block;">Cleft between large and small penile lobes (47): long, opened → short, closed</styled-content></p><p><styled-content style="padding-left:20px; text-indent:-20px; display:block;">Node 29 (<italic><tp:taxon-name><tp:taxon-name-part taxon-name-part-type="genus">Asthenopus</tp:taxon-name-part> <tp:taxon-name-part taxon-name-part-type="species">curtus</tp:taxon-name-part></tp:taxon-name></italic> + <italic><tp:taxon-name><tp:taxon-name-part taxon-name-part-type="genus">Asthenopus</tp:taxon-name-part> <tp:taxon-name-part taxon-name-part-type="species">angelae</tp:taxon-name-part></tp:taxon-name></italic> + <italic><tp:taxon-name><tp:taxon-name-part taxon-name-part-type="genus">Asthenopus</tp:taxon-name-part> <tp:taxon-name-part taxon-name-part-type="species">magnus</tp:taxon-name-part></tp:taxon-name></italic>):</styled-content></p><p><styled-content style="padding-left:40px; text-indent:-20px; display:block;">Char. 2: 1.529–1.556 → 1.456–1.457</styled-content></p><p><styled-content style="padding-left:40px; text-indent:-20px; display:block;">Char. 3: 0.339–0.347 → 0.286–0.298</styled-content></p><p><styled-content style="padding-left:40px; text-indent:-20px; display:block;">Char. 19: 0.292 → 0.323–0.353</styled-content></p><p><styled-content style="padding-left:20px; text-indent:-20px; display:block;">Node 30 (<italic><tp:taxon-name><tp:taxon-name-part taxon-name-part-type="genus">Asthenopus</tp:taxon-name-part> <tp:taxon-name-part taxon-name-part-type="species">hubbardi</tp:taxon-name-part></tp:taxon-name></italic> + <italic><tp:taxon-name><tp:taxon-name-part taxon-name-part-type="genus">Asthenopus</tp:taxon-name-part> <tp:taxon-name-part taxon-name-part-type="species">curtus</tp:taxon-name-part></tp:taxon-name></italic> + <italic><tp:taxon-name><tp:taxon-name-part taxon-name-part-type="genus">Asthenopus</tp:taxon-name-part> <tp:taxon-name-part taxon-name-part-type="species">angelae</tp:taxon-name-part></tp:taxon-name></italic> + <italic><tp:taxon-name><tp:taxon-name-part taxon-name-part-type="genus">Asthenopus</tp:taxon-name-part> <tp:taxon-name-part taxon-name-part-type="species">magnus</tp:taxon-name-part></tp:taxon-name></italic>):</styled-content></p><p><styled-content style="padding-left:40px; text-indent:-20px; display:block;">Char. 9: 1.369–1.653 → 1.730–1.850</styled-content></p><p><styled-content style="padding-left:40px; text-indent:-20px; display:block;">Char. 14: 2.077–2.476 → 1.955–2.000</styled-content></p><p><styled-content style="padding-left:40px; text-indent:-20px; display:block;">Char. 15: 5.417–5.778 → 3.846–4.500</styled-content></p><p><styled-content style="padding-left:40px; text-indent:-20px; display:block;">Char. 17: 1.125–1.300 → 1.600–1.667</styled-content></p><p><styled-content style="padding-left:20px; text-indent:-20px; display:block;">Node 31 (<italic><tp:taxon-name><tp:taxon-name-part taxon-name-part-type="genus">Asthenopus</tp:taxon-name-part></tp:taxon-name></italic> s.s.):</styled-content></p><p><styled-content style="padding-left:40px; text-indent:-20px; display:block;">Char. 1: 0.645–0.652 → 0.584–0.587</styled-content></p><p><styled-content style="padding-left:40px; text-indent:-20px; display:block;">Char. 7: 0.700–1.167 → 0.222–0.300</styled-content></p><p><styled-content style="padding-left:40px; text-indent:-20px; display:block;">Male foretarsite 1(form) (29): subquadrate → subrectangular</styled-content></p><p><styled-content style="padding-left:40px; text-indent:-20px; display:block;">Penes, apical spine (45): absent or slightly marked as a continuation of the penes → present, distinctly protruding from the penes</styled-content></p><p><styled-content style="padding-left:40px; text-indent:-20px; display:block;">Cleft between large and small penile lobes (47): absent → long, opened</styled-content></p><p><styled-content style="padding-left:40px; text-indent:-20px; display:block;">Clypeus, median proyection (60): present → absent</styled-content></p><p><styled-content style="padding-left:20px; text-indent:-20px; display:block;">Node 32 (<italic><tp:taxon-name><tp:taxon-name-part taxon-name-part-type="genus">Tortopsis</tp:taxon-name-part></tp:taxon-name></italic> + <italic><tp:taxon-name><tp:taxon-name-part taxon-name-part-type="genus">Tortopus</tp:taxon-name-part></tp:taxon-name></italic>):</styled-content></p><p><styled-content style="padding-left:40px; text-indent:-20px; display:block;">Char. 2: 1.987 → 2.044–2.268</styled-content></p><p><styled-content style="padding-left:40px; text-indent:-20px; display:block;">Char. 6: 6.000–9.000 → 1.000</styled-content></p><p><styled-content style="padding-left:40px; text-indent:-20px; display:block;">Char. 7: 1.000 → 0.000</styled-content></p><p><styled-content style="padding-left:40px; text-indent:-20px; display:block;">Char. 15: 5.417–5.769 → 6.364</styled-content></p><p><styled-content style="padding-left:40px; text-indent:-20px; display:block;">Fore tarsite 5 apex (30): blunt or transv ridge → trilobed</styled-content></p><p><styled-content style="padding-left:40px; text-indent:-20px; display:block;">HW, anal area (38): with any or few crossveins → with many crossveins forming a network</styled-content></p><p><styled-content style="padding-left:40px; text-indent:-20px; display:block;">Female sternum VIII, sockets position (51): anterior → submedian</styled-content></p><!--PageBreak--></app><fig id="F9" position="float" orientation="portrait"><label>Figure 9.</label><caption><p><italic><tp:taxon-name><tp:taxon-name-part taxon-name-part-type="genus">Asthenopodes</tp:taxon-name-part></tp:taxon-name></italic> nymph. <italic><tp:taxon-name><tp:taxon-name-part taxon-name-part-type="genus">Asthenopodes</tp:taxon-name-part> <tp:taxon-name-part taxon-name-part-type="species">chumuco</tp:taxon-name-part></tp:taxon-name></italic>: <bold>A</bold> head, dorsal view <bold>B</bold> head and pronotum, d.v. <bold>C–D</bold> right mandible and detail of apex, v.v. (arrow = subdistal tubercle) <bold>E–F</bold> left mandible and detail of apex, v.v. <bold>G</bold> mandibles, d.v. (b = dorsal tubercle) <bold>H</bold> same, v.v. <bold>A, G, H</bold> stereomicroscope photographs <bold>B–F</bold> SEM.</p></caption><graphic xmlns:xlink="http://www.w3.org/1999/xlink" xlink:href="zookeys-478-045-g009.jpg" position="float" orientation="portrait" xlink:type="simple" id="oo_37680.jpg"/></fig><app id="APP3"><title>Appendix 3</title><p>Matrix of characters and states. Ready to use in TNT.</p><p>nstates cont;</p><p>xread</p><p>‘<tp:taxon-name><tp:taxon-name-part taxon-name-part-type="subfamily">Asthenopodinae</tp:taxon-name-part></tp:taxon-name>’</p><p>72 17</p><p>&amp;[continuous]</p><p>Ephoron 1.211 0.400 0.932-1.081 1.008-1.123 1.857-1.912 1.846-2.167 16.000 4.188 3.000 0.650 0.250 1.273 5.455 11.667 ? ? ? ? ? 0.778-0.992 1.322-1.551 0.727-1.625 2.000-5.000 ? 1.625 ? ? 4.145</p><p>Camp_violaceus 1.765 0.357-0.360 1.758-2.179 0.371-0.436 2.082-2.273 2.236-2.346 2.000-6.000 1.000-1.667 1.000-3.000 1.580-1.830 0.205-0.261 1.333-1.440 ? 19.000-23.000 2.308-2.552 2.727-2.846 1.304-1.500 2.600 1.118-1.410 0.287-0.375 1.091-1.300 2.625-3.333 3.000-4.000 ? 1.712 1.542 1.148-1.443 3.688</p><p>Povilla 1.571-2.000 0.645-0.755 1.661-1.736 0.316 1.831-2.214 2.095-2.447 1.000-15.000 0.467-0.700 1.000-2.000 1.324-1.801 0.100-0.235 3.333-3.928 3.375-5.429 4.333-7.428 4.400-6.800 4.667-6.800 4.300-7.000 1.300 2.857-4.167 0.068-0.260 1.457-1.750 ? ? 13.000 1.555 1.787 1.439 2.015</p><p>Languidipes ? ? 3.174 0.375-0.464 2.447 3.382 5.000 1.667 1.000 1.653 ? ? ? 4.545 ? 9.333 7.000 ? 2.913 0.100 ? ? ? ? ? ? ? ?</p><p>picteti 0.838-0.840 1.205-1.350 1.118-1.150 0.355-0.382 1.828-1.983 1.828-1.983 14.000-17.000 2.000-3.353 4.000-6.000 0.595-0.733 0.337-0.373 1.550-1.875 8.100 6.714-7.400 2.737-2.895 8.000-8.696 3.056-3.059 1.083-1.182 1.500-2.250 0.184-0.206 1.383-1.591 1.222-1.516 3.778-5.167 6.000 ? ? ? ?</p><p>traverae 1.133-1.192 1.320-1.478 1.022-1.183 0.364-0.406 1.895-1.986 1.957-2.059 16.000-22.000 0.750-1.950 4.000-5.000 0.838-0.890 0.223-0.366 1.310-1.880 11.800 4.667-4.900 2.600-2.667 5.818-5.909 2.065-2.321 1.000 2.000-2.071 0.180-0.203 1.476-1.605 2.364-3.000 2.143-3.667 5.000-6.000 ? ? ? ?</p><p>chumuco 1.097-1.188 0.619-0.667 1.393-1.600 0.318-0.440 1.870-2.000 1.892-2.047 9.000-12.000 1.111-2.833 3.000-4.000 0.560-0.710 0.389 1.243-1.286 6.333-6.667 7.833-9.500 2.380-2.500 2.625-3.143 1.833-2.000 2.333-2.667 2.000-2.133 0.089-0.093 1.313-1.413 2.688-3.067 2.500-3.750 14.000-16.000 1.829-2.055 ? 1.258-1.226 1.978-2.412</p><p>crenulatus 3.250-4.000 0.741-0.825 1.087-1.150 0.329-0.347 2.027-2.091 2.419-2.654 10.000-14.000 1.400-1.429 2.000-4.000 1.164-1.795 0.241 1.550-2.462 4.286 8.889-9.000 5.909-6.500 5.000-5.417 3.250 0.600-0.684 2.188 ? 1.462-1.677 1.192-1.375 4.083-6.750 4.000-7.000 1.577 ? ? 2.196</p><p>gilliesi 1.411-1.909 0.523-0.652 1.556-1.975 0.300-0.350 1.781-2.079 2.054-2.308 4.000-10.000 0.250-1.167 1.000-2.000 0.780-1.098 0.191-0.308 2.143-2.500 4.500-6.143 6.333-7.692 1.905-2.067 3.647-4.706 1.177-1.905 0.944-1.5 2.647 0.169 1.455-1.833 0.892-1.071 2.800-6.167 14.000-16.000 ? ? ? ?</p><!--PageBreak--><p>magnus 1.968-2.341 0.554-0.655 1.365-1.456 0.248-0.253 1.870-2.022 2.104-2.302 10.000-22.000 0.091-0.318 0.000-2.000 1.690-3.370 0.207-0.257 1.719-2.400 3.545-6.167 6.154-6.231 2.000-2.222 2.857-2.933 1.905-2.000 1.556-1.667 1.964-2.200 0.323-0.389 1.594-1.781 1.176-1.261 3.286-4.333 4.000-5.000 1.429-1.489 1.714-1.811 1.319-1.396 2.286-2.500</p><p>angelae 1.491-1.833 0.592-0.596 1.359-1.635 0.298-0.309 1.889-2.201 2.122-2.560 5.000-11.000 0.000-0.300 1.000-4.000 1.375-2.890 0.218-0.275 2.083-2.190 3.000-4.400 6.500-7.100 1.958-2.282 4.000-4.909 2.174-3.067 1.429-2.000 2.222-2.889 0.250-0.353 1.533-1.667 1.111-1.320 3.125-4.500 3.000-5.000 1.511-1.624 1.741-1.950 1.389-1.427 2.171-2.303</p><p>hubbardi 1.923-2.133 0.530-0.587 1.529-1.769 0.339-0.355 2.000-2.091 2.300-2.600 4.000-14.000 0.143-0.500 2.000-3.000 1.730-1.850 0.262-0.283 2.100 3.571-5.125 4.692-6.000 1.714-1.955 3.583-4.500 1.870-2.118 1.600-1.800 2.714 0.292 1.448-1.741 1.111-1.318 3.143-4.500 3.000-8.000 ? ? ? ?</p><p>guarani 1.926-1.974 0.429-0.579 1.381-1.765 0.268-0.354 1.744-2.000 1.829-2.500 4.000-6.000 0.000 1.000-2.000 1.170-1.369 ? 2.150 5.200 4.833-5.789 2.077-2.476 5.778-6.000 2.080-2.600 1.125 3.125 ? 1.250-1.600 1.231 4.333 3.000-8.000 1.408 1.818 1.351 2.630</p><p>curtus 1.550-1.751 0.584 1.365-1.457 0.248-0.286 1.870-2.022 2.104-2.341 18.000-25.000 0.222-0.316 0.000-1.000 2.100-2.950 0.171 1.964-2.320 3.222 5.385 1.786 3.846 2.273 2.167 2.706-3.059 0.378-0.500 1.419-1.545 1.128-1.341 4.000-6.286 3.000-5.000 1.573-1.729 1.714-2.371 1.395-1.618 2.182-2.419</p><p>Camp_vulturorum 1.864 0.395 1.987 0.370 1.983 2.271 9.000 1.000 1.000 1.825 0.168 1.000 ? 15.000 1.415 5.769 ? 1.071 1.146 0.257-0.319 1.224-1.294 1.833 ? ? 1.825 1.369 1.117-1.237 3.214</p><p>Tortopus 1.786 0.536-0.600 2.044-2.268 0.352 ? 2.190-2.514 1.000 0.000 2.000 1.500 0.194 ? ? 16.667 ? 6.364 ? 1.000 ? 0.277 1.226-1.333 ? ? ? 1.639 1.494 1.283 4.000</p><p>Tortopsis 1.300 0.533 2.714 0.375-0.417 2.169 2.568 0.000-1.000 0.000 1.000-3.000 0.926 0.222 ? ? 18.700 ? 11.923 ? 1.077 1.407 0.321-0.350 1.147-1.171 ? ? ? 1.562 ? 1.239 4.771</p><!--PageBreak--><p>
                  <styled-content style="display:table;"><styled-content style="display:table-row;"><styled-content style="display:table-cell;">&amp;[numeric]</styled-content><styled-content style="display:table-cell;"/></styled-content><styled-content style="display:table-row;"><styled-content style="display:table-cell;">Ephoron</styled-content><styled-content style="display:table-cell; padding-left:5px; text-indent:0px; font-family: monospace;">100001200200000020000-0---0--0-1121000010100</styled-content></styled-content><styled-content style="display:table-row;"><styled-content style="display:table-cell;">Camp_violaceus</styled-content><styled-content style="display:table-cell; padding-left:5px; text-indent:0px; font-family: monospace;">02003001200201?110120-10000--0-0021011001101</styled-content></styled-content><styled-content style="display:table-row;"><styled-content style="display:table-cell;">Povilla</styled-content><styled-content style="display:table-cell; padding-left:5px; text-indent:0px; font-family: monospace;">0000100011011000000011100110-0-0100110100011</styled-content></styled-content><styled-content style="display:table-row;"><styled-content style="display:table-cell;">Languidipes</styled-content><styled-content style="display:table-cell; padding-left:5px; text-indent:0px; font-family: monospace;">00-01000110111?-0000-----------?10011011001-</styled-content></styled-content><styled-content style="display:table-row;"><styled-content style="display:table-cell;">picteti</styled-content><styled-content style="display:table-cell; padding-left:5px; text-indent:0px; font-family: monospace;">1-01111002021010100010100210-102------------</styled-content></styled-content><styled-content style="display:table-row;"><styled-content style="display:table-cell;">traverae</styled-content><styled-content style="display:table-cell; padding-left:5px; text-indent:0px; font-family: monospace;">1-011110020210101000101002110102------------</styled-content></styled-content><styled-content style="display:table-row;"><styled-content style="display:table-cell;">chumuco</styled-content><styled-content style="display:table-cell; padding-left:5px; text-indent:0px; font-family: monospace;">1-011110020210001000101002110102010010110010</styled-content></styled-content><styled-content style="display:table-row;"><styled-content style="display:table-cell;">crenulatus</styled-content><styled-content style="display:table-cell; padding-left:5px; text-indent:0px; font-family: monospace;">20001010020200001000101002111102110000100011</styled-content></styled-content><styled-content style="display:table-row;"><styled-content style="display:table-cell;">gilliesi</styled-content><styled-content style="display:table-cell; padding-left:5px; text-indent:0px; font-family: monospace;">0000111010020000101110100210-102------------</styled-content></styled-content><styled-content style="display:table-row;"><styled-content style="display:table-cell;">magnus</styled-content><styled-content style="display:table-cell; padding-left:5px; text-indent:0px; font-family: monospace;">010011101102000011111110011110-2010110100011</styled-content></styled-content><styled-content style="display:table-row;"><styled-content style="display:table-cell;">angelae</styled-content><styled-content style="display:table-cell; padding-left:5px; text-indent:0px; font-family: monospace;">010011101102000011111110011110-2010110100011</styled-content></styled-content><styled-content style="display:table-row;"><styled-content style="display:table-cell;">hubbardi</styled-content><styled-content style="display:table-cell; padding-left:5px; text-indent:0px; font-family: monospace;">010011101102000011121110011110-2------------</styled-content></styled-content><styled-content style="display:table-row;"><styled-content style="display:table-cell;">guarani</styled-content><styled-content style="display:table-cell; padding-left:5px; text-indent:0px; font-family: monospace;">01001110110200001112111001110112010110100011</styled-content></styled-content><styled-content style="display:table-row;"><styled-content style="display:table-cell;">curtus</styled-content><styled-content style="display:table-cell; padding-left:5px; text-indent:0px; font-family: monospace;">010011101102000011121110011110-2010110100011</styled-content></styled-content><styled-content style="display:table-row;"><styled-content style="display:table-cell;">Camp_vulturorum</styled-content><styled-content style="display:table-cell; padding-left:5px; text-indent:0px; font-family: monospace;">02003001200201-1-0100-10020--0-0021011001101</styled-content></styled-content><styled-content style="display:table-row;"><styled-content style="display:table-cell;">Tortopus</styled-content><styled-content style="display:table-cell; padding-left:5px; text-indent:0px; font-family: monospace;">02102001211101-110000-11020--0-0121012011101</styled-content></styled-content><styled-content style="display:table-row;"><styled-content style="display:table-cell;">Tortopsis</styled-content><styled-content style="display:table-cell; padding-left:5px; text-indent:0px; font-family: monospace;">02102001211101-111000-11120--0-0121002011101</styled-content></styled-content><styled-content style="display:table-row;"><styled-content style="display:table-cell;">; cc -.;</styled-content><styled-content style="display:table-cell;"/></styled-content><styled-content style="display:table-row;"><styled-content style="display:table-cell;">proc/;</styled-content><styled-content style="display:table-cell;"/></styled-content></styled-content>
                </p></app><fig id="F15" position="float" orientation="portrait"><label>Figure 15.</label><caption><p><italic><tp:taxon-name><tp:taxon-name-part taxon-name-part-type="genus">Asthenopus</tp:taxon-name-part></tp:taxon-name></italic> nymphs. <italic><tp:taxon-name><tp:taxon-name-part taxon-name-part-type="genus">Asthenopus</tp:taxon-name-part> <tp:taxon-name-part taxon-name-part-type="species">magnus</tp:taxon-name-part></tp:taxon-name></italic>: <bold>A</bold> foreleg, d.v. <bold>B</bold> same, v.v. (arrow indicates apical projection of tibiotarsus) <bold>C</bold> middle leg, d.v. (arrow indicates distal brush on tibia) <bold>D</bold> hind leg <bold>E</bold> abdominal sterna <bold>IX–X</bold> (arrow indicates spine on paraproct). <italic><tp:taxon-name><tp:taxon-name-part taxon-name-part-type="genus">Asthenopus</tp:taxon-name-part> <tp:taxon-name-part taxon-name-part-type="species">angelae</tp:taxon-name-part></tp:taxon-name></italic>: <bold>F</bold> hind femur, d.v. <bold>G</bold> foretarsal claw. <bold>A–G</bold> stereomicroscope photographs <bold>F–G</bold> light microscope photographs.</p></caption><graphic xmlns:xlink="http://www.w3.org/1999/xlink" xlink:href="zookeys-478-045-g015.jpg" position="float" orientation="portrait" xlink:type="simple" id="oo_37686.jpg"/></fig></tp:treatment-sec><ref-list><ref id="B70"><mixed-citation xmlns:xlink="http://www.w3.org/1999/xlink" xlink:type="simple"><person-group><name name-style="western"><surname>Walker</surname><given-names>F</given-names></name></person-group> (<year>1853</year>) <chapter-title><tp:taxon-name><tp:taxon-name-part taxon-name-part-type="family">Ephemeridae</tp:taxon-name-part></tp:taxon-name>.</chapter-title><source>List of the specimens of neuropterous insects in the collection of the British Museum</source>. <publisher-name>The Trustees</publisher-name>, <publisher-loc>London</publisher-loc>, <fpage>533</fpage>–<lpage>585</lpage>.</mixed-citation></ref><ref id="B23"><mixed-citation xmlns:xlink="http://www.w3.org/1999/xlink" xlink:type="simple"><person-group><name name-style="western"><surname>Hagen</surname><given-names>HA</given-names></name></person-group> (<year>1861</year>) <article-title>Synopsis of the <tp:taxon-name><tp:taxon-name-part taxon-name-part-type="order">Neuroptera</tp:taxon-name-part></tp:taxon-name> of North America with a list of the South American species.</article-title><source>Smithsonian Miscellaneous collections</source>, <fpage>1</fpage>–<lpage>347</lpage>.</mixed-citation></ref><ref id="B13"><mixed-citation xmlns:xlink="http://www.w3.org/1999/xlink" xlink:type="simple"><person-group><name name-style="western"><surname>Eaton</surname><given-names>AE</given-names></name></person-group> (<year>1868</year>) <article-title>An outline of re-arrangement of the genera of <tp:taxon-name><tp:taxon-name-part taxon-name-part-type="family">Ephemeridae</tp:taxon-name-part></tp:taxon-name>.</article-title><source>Entomologist Monthly Magazine</source><volume>5</volume>: <fpage>82</fpage>–<lpage>91</lpage>.</mixed-citation></ref><ref id="B15"><mixed-citation xmlns:xlink="http://www.w3.org/1999/xlink" xlink:type="simple"><person-group><name name-style="western"><surname>Eaton</surname><given-names>AE</given-names></name></person-group> (<year>1883–1888</year>) <article-title>A revisional monograph of recent <tp:taxon-name><tp:taxon-name-part taxon-name-part-type="family">Ephemeridae</tp:taxon-name-part></tp:taxon-name> or mayflies.</article-title><source>Transactions of the Linnean Society of London</source>, <series>2nd Ser Zoology</series><volume>2</volume>: <fpage>1</fpage>–<lpage>352</lpage>.</mixed-citation></ref><ref id="B66"><mixed-citation xmlns:xlink="http://www.w3.org/1999/xlink" xlink:type="simple"><person-group><name name-style="western"><surname>Ulmer</surname><given-names>G</given-names></name></person-group> (<year>1921</year>) <article-title>Über einige Ephemeropteren-Typen älterer Autoren.</article-title><source>Archiv für Naturgeschichte, Abteilung A</source><volume>87</volume>: <fpage>229</fpage>–<lpage>267</lpage>.</mixed-citation></ref><ref id="B14"><mixed-citation xmlns:xlink="http://www.w3.org/1999/xlink" xlink:type="simple"><person-group><name name-style="western"><surname>Eaton</surname><given-names>AE</given-names></name></person-group> (<year>1871</year>) <article-title>A Monograph of the <tp:taxon-name><tp:taxon-name-part taxon-name-part-type="family">Ephemeridae</tp:taxon-name-part></tp:taxon-name>.</article-title><source>Transactions of the Entomological Society of London</source><volume>1871</volume>: <fpage>1</fpage>–<lpage>164</lpage>.</mixed-citation></ref><ref id="B65"><mixed-citation xmlns:xlink="http://www.w3.org/1999/xlink" xlink:type="simple"><person-group><name name-style="western"><surname>Ulmer</surname><given-names>G</given-names></name></person-group> (<year>1920</year>) <article-title>Übersicht über die Gattungen der Ephemeropteren, nebst Bemerkungen über einzelne Arten.</article-title><source>Stettiner Entomologische Zeitung</source><volume>81</volume>: <fpage>97</fpage>–<lpage>144</lpage>.</mixed-citation></ref><ref id="B37"><mixed-citation xmlns:xlink="http://www.w3.org/1999/xlink" xlink:type="simple"><person-group><name name-style="western"><surname>Lestage</surname><given-names>J-A</given-names></name></person-group> (<year>1922</year>) <article-title>Notes sur les genres <tp:taxon-name><tp:taxon-name-part taxon-name-part-type="genus">Asthenopus</tp:taxon-name-part></tp:taxon-name>-<tp:taxon-name><tp:taxon-name-part taxon-name-part-type="genus">Povilla</tp:taxon-name-part></tp:taxon-name> (<tp:taxon-name><tp:taxon-name-part taxon-name-part-type="order">Ephemeroptera</tp:taxon-name-part></tp:taxon-name>) et description d’une espèce javanaise nouvelle (<tp:taxon-name><tp:taxon-name-part taxon-name-part-type="genus">Asthenopus</tp:taxon-name-part> <tp:taxon-name-part taxon-name-part-type="species">corporaali</tp:taxon-name-part></tp:taxon-name> sp. n.).</article-title><source>Annales de la Société entomologique de Belgique</source><volume>62</volume>: <fpage>142</fpage>–<lpage>148</lpage>.</mixed-citation></ref><ref id="B68"><mixed-citation xmlns:xlink="http://www.w3.org/1999/xlink" xlink:type="simple"><person-group><name name-style="western"><surname>Ulmer</surname><given-names>G</given-names></name></person-group> (<year>1942</year>) <article-title>Alte und neue Eintagsfliegen (Ephemeropteren) aus Süd- und Mittelamerika.</article-title><source>Stettiner Entomologische Zeitung</source><volume>103</volume>: <fpage>98</fpage>–<lpage>128</lpage>.</mixed-citation></ref><ref id="B64"><mixed-citation xmlns:xlink="http://www.w3.org/1999/xlink" xlink:type="simple"><person-group><name name-style="western"><surname>Traver</surname><given-names>JR</given-names></name></person-group> (<year>1956</year>) <article-title>The genus <italic><tp:taxon-name><tp:taxon-name-part taxon-name-part-type="genus">Asthenopodes</tp:taxon-name-part></tp:taxon-name></italic> (<tp:taxon-name><tp:taxon-name-part taxon-name-part-type="order">Ephemeroptera</tp:taxon-name-part></tp:taxon-name>).</article-title><source>Comunicaciones zoologicas del Museo de Historia Natural de Montevideo</source><volume>4</volume>: <fpage>1</fpage>–<lpage>10</lpage>.</mixed-citation></ref><ref id="B33"><mixed-citation xmlns:xlink="http://www.w3.org/1999/xlink" xlink:type="simple"><person-group><name name-style="western"><surname>Kimmins</surname><given-names>DE</given-names></name></person-group> (<year>1960</year>) <article-title>The <tp:taxon-name><tp:taxon-name-part taxon-name-part-type="order">Ephemeroptera</tp:taxon-name-part></tp:taxon-name> types of species described by A.E. Eaton, R. McLachlan and F. Walker, with particular reference to those in the British Museum (Natural History).</article-title><source>Bulletin of the British Museum (Natural History) Entomology</source><volume>9</volume>: <fpage>269</fpage>–<lpage>318</lpage>.</mixed-citation></ref><ref id="B59"><mixed-citation xmlns:xlink="http://www.w3.org/1999/xlink" xlink:type="simple"><person-group><name name-style="western"><surname>Sattler</surname><given-names>W</given-names></name></person-group> (<year>1967</year>) <article-title>Über die Lebensweise, insbesondere das Bauverhalten, neotropischer Eintagsfliegen-Larven (<tp:taxon-name><tp:taxon-name-part taxon-name-part-type="order">Ephemeroptera</tp:taxon-name-part></tp:taxon-name>, <tp:taxon-name><tp:taxon-name-part taxon-name-part-type="family">Polymitarcidae</tp:taxon-name-part></tp:taxon-name>).</article-title><source>Beiträge zur Neotropischen Fauna</source><volume>5</volume>: <fpage>89</fpage>–<lpage>110</lpage>. doi: <ext-link ext-link-type="doi" xlink:href="10.1080/01650526709360399" xlink:type="simple">10.1080/01650526709360399</ext-link></mixed-citation></ref><ref id="B7"><mixed-citation xmlns:xlink="http://www.w3.org/1999/xlink" xlink:type="simple"><person-group><name name-style="western"><surname>Berner</surname><given-names>L</given-names></name></person-group> (<year>1978</year>) <article-title>The status of <italic><tp:taxon-name><tp:taxon-name-part taxon-name-part-type="genus">Asthenopus</tp:taxon-name-part> <tp:taxon-name-part taxon-name-part-type="species">curtus</tp:taxon-name-part></tp:taxon-name></italic> (Hagen) (<tp:taxon-name><tp:taxon-name-part taxon-name-part-type="order">Ephemeroptera</tp:taxon-name-part></tp:taxon-name>: <tp:taxon-name><tp:taxon-name-part taxon-name-part-type="family">Polymitarcyidae</tp:taxon-name-part></tp:taxon-name>).</article-title><source>Acta Amazonica</source><volume>8</volume>: <fpage>103</fpage>–<lpage>105</lpage>.</mixed-citation></ref><ref id="B29"><mixed-citation xmlns:xlink="http://www.w3.org/1999/xlink" xlink:type="simple"><person-group><name name-style="western"><surname>Hubbard</surname><given-names>MD</given-names></name></person-group> (<year>1982</year>) <article-title>Catalogo abreviado de <tp:taxon-name><tp:taxon-name-part taxon-name-part-type="order">Ephemeroptera</tp:taxon-name-part></tp:taxon-name> da America do sul.</article-title><source>Papeis Avulsos de Zoologia, Sao Paulo</source><volume>34</volume>: <fpage>257</fpage>–<lpage>282</lpage>.</mixed-citation></ref><ref id="B10"><mixed-citation xmlns:xlink="http://www.w3.org/1999/xlink" xlink:type="simple"><person-group><name name-style="western"><surname>Domínguez</surname><given-names>E</given-names></name></person-group> (<year>1988</year>) <article-title><italic><tp:taxon-name><tp:taxon-name-part taxon-name-part-type="genus">Asthenopus</tp:taxon-name-part> <tp:taxon-name-part taxon-name-part-type="species">gilliesi</tp:taxon-name-part></tp:taxon-name></italic> sp. n. y su importancia en la taxonomía de la subfamilia <tp:taxon-name><tp:taxon-name-part taxon-name-part-type="subfamily">Asthenopodinae</tp:taxon-name-part></tp:taxon-name> (<tp:taxon-name><tp:taxon-name-part taxon-name-part-type="order">Ephemeroptera</tp:taxon-name-part></tp:taxon-name>: <tp:taxon-name><tp:taxon-name-part taxon-name-part-type="family">Polymitarcyidae</tp:taxon-name-part></tp:taxon-name>).</article-title><source>Anales del Museo de Historia Natural de Valparaíso</source><volume>19</volume>: <fpage>21</fpage>–<lpage>26</lpage>.</mixed-citation></ref><ref id="B32"><mixed-citation xmlns:xlink="http://www.w3.org/1999/xlink" xlink:type="simple"><person-group><name name-style="western"><surname>Hubbard</surname><given-names>MD</given-names></name><name name-style="western"><surname>Dominguez</surname><given-names>E</given-names></name></person-group> (<year>1988</year>) <article-title>Synonymy of the neotropical mayfly genera <tp:taxon-name><tp:taxon-name-part taxon-name-part-type="genus">Asthenopus</tp:taxon-name-part></tp:taxon-name> and <tp:taxon-name><tp:taxon-name-part taxon-name-part-type="genus">Asthenopodes</tp:taxon-name-part></tp:taxon-name> (<tp:taxon-name><tp:taxon-name-part taxon-name-part-type="order">Ephemeroptera</tp:taxon-name-part></tp:taxon-name> : <tp:taxon-name><tp:taxon-name-part taxon-name-part-type="family">Polymitarcyidae</tp:taxon-name-part></tp:taxon-name> : <tp:taxon-name><tp:taxon-name-part taxon-name-part-type="subfamily">Asthenopodinae</tp:taxon-name-part></tp:taxon-name>).</article-title><source>The Florida Entomologist</source><volume>71</volume>: <fpage>207</fpage>–<lpage>210</lpage>. doi: <ext-link ext-link-type="doi" xlink:href="10.2307/3495369" xlink:type="simple">10.2307/3495369</ext-link></mixed-citation></ref><ref id="B11"><mixed-citation xmlns:xlink="http://www.w3.org/1999/xlink" xlink:type="simple"><person-group><name name-style="western"><surname>Domínguez</surname><given-names>E</given-names></name></person-group> (<year>1989</year>) <article-title>Primera cita de <tp:taxon-name><tp:taxon-name-part taxon-name-part-type="genus">Asthenopus</tp:taxon-name-part> <tp:taxon-name-part taxon-name-part-type="species">curtus</tp:taxon-name-part></tp:taxon-name> (Hagen) (<tp:taxon-name><tp:taxon-name-part taxon-name-part-type="order">Ephemeroptera</tp:taxon-name-part></tp:taxon-name> : <tp:taxon-name><tp:taxon-name-part taxon-name-part-type="family">Polymitarcyidae</tp:taxon-name-part></tp:taxon-name>) para la Republica de Ecuador.</article-title><source>Revista de la Societad Entomologica Argentina</source><volume>45</volume>: <fpage>173</fpage>–<lpage>174</lpage>.</mixed-citation></ref><ref id="B12"><mixed-citation xmlns:xlink="http://www.w3.org/1999/xlink" xlink:type="simple"><person-group><name name-style="western"><surname>Domínguez</surname><given-names>E</given-names></name><name name-style="western"><surname>Molineri</surname><given-names>C</given-names></name><name name-style="western"><surname>Pescador</surname><given-names>ML</given-names></name><name name-style="western"><surname>Hubbard</surname><given-names>MD</given-names></name><name name-style="western"><surname>Nieto</surname><given-names>C</given-names></name></person-group> (<year>2006</year>) <source><tp:taxon-name><tp:taxon-name-part taxon-name-part-type="order">Ephemeroptera</tp:taxon-name-part></tp:taxon-name> of South America. Aquatic Biodiversity in Latin America</source>. <publisher-name>Pensoft</publisher-name>, <size units="page">650 pp</size>.</mixed-citation></ref><ref id="B22"><mixed-citation xmlns:xlink="http://www.w3.org/1999/xlink" xlink:type="simple"><person-group><name name-style="western"><surname>Hagen</surname><given-names>H</given-names></name></person-group> (<year>1888</year>) <article-title>Unsere gegenwärtige Kenntniss der Ephemeren.</article-title><source>Entomologische Zeitung Stettin</source><volume>49</volume>: <fpage>221</fpage>–<lpage>232</lpage>.</mixed-citation></ref><ref id="B38"><mixed-citation xmlns:xlink="http://www.w3.org/1999/xlink" xlink:type="simple"><person-group><name name-style="western"><surname>Lestage</surname><given-names>J-A</given-names></name></person-group> (<year>1923</year>) <article-title>L’imbroglio campsurien. Notes critiques sur les <tp:taxon-name><tp:taxon-name-part taxon-name-part-type="genus">Campsurus</tp:taxon-name-part></tp:taxon-name> (<tp:taxon-name><tp:taxon-name-part taxon-name-part-type="order">Ephemeroptera</tp:taxon-name-part></tp:taxon-name>).</article-title><source>Annales de la Société entomologique de Belgique</source><volume>63</volume>: <fpage>113</fpage>–<lpage>124</lpage>.</mixed-citation></ref><ref id="B63"><mixed-citation xmlns:xlink="http://www.w3.org/1999/xlink" xlink:type="simple"><person-group><name name-style="western"><surname>Traver</surname><given-names>JR</given-names></name></person-group> (<year>1950</year>) <article-title>Notes on Neotropical Mayflies. Part IV. Family <tp:taxon-name><tp:taxon-name-part taxon-name-part-type="family">Ephemeridae</tp:taxon-name-part></tp:taxon-name> (continued).</article-title><source>Revista de Entomologia</source><volume>21</volume>: <fpage>593</fpage>–<lpage>614</lpage>.</mixed-citation></ref><ref id="B9"><mixed-citation xmlns:xlink="http://www.w3.org/1999/xlink" xlink:type="simple"><person-group><name name-style="western"><surname>De-Souza</surname><given-names>MR</given-names></name><name name-style="western"><surname>Molineri</surname><given-names>C</given-names></name></person-group> (<year>2012</year>) <article-title>The adults and nymphs of Asthenopus angelae new species (<tp:taxon-name><tp:taxon-name-part taxon-name-part-type="order">Ephemeroptera</tp:taxon-name-part></tp:taxon-name>: <tp:taxon-name><tp:taxon-name-part taxon-name-part-type="family">Polymitarcyidae</tp:taxon-name-part></tp:taxon-name>) from Argentina, Bolivia, Brazil and Colombia.</article-title><source>Zootaxa</source><volume>3399</volume>: <fpage>45</fpage>–<lpage>52</lpage>.</mixed-citation></ref></ref-list></tp:taxon-treatment>
