# Supplementary material for: Phylogeny and biogeography of Asthenopodinae with a revision of Asthenopus, reinstatement of Asthenopodes, and the description of the new genera Hubbardipes and Priasthenopus (Ephemeroptera, Polymitarcyidae)
Source: Zookeys. 2015 Jan 28;(478):45–128. doi: 10.3897/zookeys.478.8057 (PMC4319052; doi:10.3897/zookeys.478.8057)
Supplement: XML Treatment for Asthenopus magnus [file zookeys.478.8057-treatment12.xml]

<!DOCTYPE tp:taxon-treatment
  PUBLIC "-//TaxonX//DTD Taxonomic Treatment Publishing DTD v0 20100105//EN" "tax-treatment-NSO.dtd">
<tp:taxon-treatment xmlns:tp="http://www.plazi.org/taxpub"><tp:treatment-meta><kwd-group><label>Taxon classification</label><kwd><named-content content-type="kingdom">Animalia</named-content></kwd><kwd><named-content content-type="order">Ephemeroptera</named-content></kwd><kwd><named-content content-type="family">Polymitarcyidae</named-content></kwd></kwd-group><mixed-citation publication-type="journal"><person-group><name><surname>Molineri</surname><given-names>Carlos</given-names></name><name><surname>Salles</surname><given-names>Frederico F.</given-names></name><name><surname>Peters</surname><given-names>Janice G.</given-names></name></person-group><article-title>Phylogeny and biogeography of <tp:taxon-name><tp:taxon-name-part taxon-name-part-type="subfamily">Asthenopodinae</tp:taxon-name-part></tp:taxon-name> with a revision of <italic><tp:taxon-name><tp:taxon-name-part taxon-name-part-type="genus">Asthenopus</tp:taxon-name-part></tp:taxon-name></italic>, reinstatement of <italic><tp:taxon-name><tp:taxon-name-part taxon-name-part-type="genus">Asthenopodes</tp:taxon-name-part></tp:taxon-name></italic>, and the description of the new genera <italic><tp:taxon-name><tp:taxon-name-part taxon-name-part-type="genus">Hubbardipes</tp:taxon-name-part></tp:taxon-name></italic> and <italic><tp:taxon-name><tp:taxon-name-part taxon-name-part-type="genus">Priasthenopus</tp:taxon-name-part></tp:taxon-name></italic> (<tp:taxon-name><tp:taxon-name-part taxon-name-part-type="order">Ephemeroptera</tp:taxon-name-part></tp:taxon-name>, <tp:taxon-name><tp:taxon-name-part taxon-name-part-type="family">Polymitarcyidae</tp:taxon-name-part></tp:taxon-name>)</article-title><source>Zookeys</source><day>28</day><month>1</month><year>2015</year><volume>2015</volume><issue>478</issue><fpage>45</fpage><lpage>128</lpage><pub-id pub-id-type="doi">10.3897/zookeys.478.8057</pub-id></mixed-citation></tp:treatment-meta><tp:nomenclature><tp:taxon-name>
                        <tp:taxon-name-part taxon-name-part-type="genus">Asthenopus</tp:taxon-name-part>
                        <tp:taxon-name-part taxon-name-part-type="species">magnus</tp:taxon-name-part>
                        <object-id xmlns:xlink="http://www.w3.org/1999/xlink" content-type="zoobank" xlink:type="simple">http://zoobank.org/70A79C87-DD63-4371-8085-7BD7B5E55C26</object-id></tp:taxon-name><tp:taxon-status xmlns:xlink="http://www.w3.org/1999/xlink" xlink:type="simple">sp. n.</tp:taxon-status><xref ref-type="fig" rid="F4">Figs 4C</xref><xref ref-type="fig" rid="F14">, 14C, E, G, I–J</xref><xref ref-type="fig" rid="F15">, 15A–D</xref><xref ref-type="fig" rid="F16">, 16C–D</xref><xref ref-type="fig" rid="F17">, 17G</xref><xref ref-type="fig" rid="F18">, 18E–F</xref><tp:nomenclature-citation-list><tp:nomenclature-citation><tp:taxon-name><tp:taxon-name-part taxon-name-part-type="genus">Asthenopus</tp:taxon-name-part> <tp:taxon-name-part taxon-name-part-type="species">curtus</tp:taxon-name-part></tp:taxon-name><comment>, <xref ref-type="bibr" rid="B11">Domínguez 1989</xref>: 173; <xref ref-type="bibr" rid="B12">Domínguez et al. 2006</xref>: 561 (missidentification).</comment></tp:nomenclature-citation></tp:nomenclature-citation-list></tp:nomenclature><tp:treatment-sec sec-type="Material"><title>Material.</title><p>Holotype (IBN) male imago from Ecuador, Napo Province, Laguna Limon Cocha, 250 m, 6.iv.1984, E. Domínguez col.(aprox. <named-content xmlns:xlink="http://www.w3.org/1999/xlink" content-type="dwc:verbatimCoordinates" xlink:type="simple">S 0°24' − W 76°38'</named-content>). Paratypes, same data as holotype, separated in 16 vials including: 1 nymph dissected (parts in alcohol), 2 male imagos (parts on slides: IBN-2–64ED, IBN-2–70ED), 1 male imago (IBN-2–67ED), 2 nymphs/3 exuviae/1 pharate male, 1 pharate male subimago and nymphal cuticle (IBN483CM), 1 male imago (IBN481CM), 3 nymphal exuviae (IBN640CM, IBN641CM), 7 nymphal exuviae (1 at FAMU, 1 at CZNC), 5 female adults (used for SEM); 7 male imagos (used for the description; 1 at FAMU, 1 at CZNC), 20 male subimagos, 10 female adults, 1 male and 8 female subimagos, 10 female adults, 9 female adults (1 at FAMU, 1 at CZNC), 1 female adult (IBN-2–71ED). All the material is deposited in IBN except otherwise indicated.</p></tp:treatment-sec><tp:treatment-sec sec-type="Diagnosis"><title>Diagnosis.</title><p><italic><tp:taxon-name><tp:taxon-name-part taxon-name-part-type="genus">Asthenopus</tp:taxon-name-part> <tp:taxon-name-part taxon-name-part-type="species">magnus</tp:taxon-name-part></tp:taxon-name></italic>, known from all the stages, can be distinguished from other species in the genus by the following combination of characters (also see the six autapomorphies in Appendix <xref ref-type="app" rid="APP2">2</xref>): 1) male FW 9.0–10.1, female FW 16.0–17.5; 2) forelegs of male 0.69–0.73 × the length of FW; 3) pronotum width/length ratio: 1.7–2.4 (male), 2.0–2.2 (female); 4) FW (Fig. <xref ref-type="fig" rid="F16">16C</xref>) with 6–14 relatively short marginal intercalaries (21–28 in female), hind wings with 2–4 (5–7 in female) marginal intercalaries; 5) male FW with 0 to 2 (2–3 in female) cross veins between Rs and MA basal to Rs fork; 6) forceps relatively slender, ratio length/basal width 6.1–6.2 (Fig. <xref ref-type="fig" rid="F17">17G</xref>); 7) penes tubular and robust, with well developed thumb, curved ventro-medially, with apex projecting medially as a distal spine, furrow separating penis lobe from thumb reduced; median remnant of styliger plate subrectangular, pedestals subrectangular to subovate, relatively large (Fig. <xref ref-type="fig" rid="F17">17G</xref>); 8) female sternum VIII with reduced, not distinguishable female sockets, but with a long anteromedian keel (Fig. <xref ref-type="fig" rid="F18">18F</xref>); 9) eggs (Fig. <xref ref-type="fig" rid="F18">18E</xref>) ratio maximum width of egg/maximum width of PC 1.2–1.3, cap formed by 4–5 filaments, chorionic plates separated by smooth chorion; 10) nymph, ratio total length of mandible/mandibular tusk length 1.4–1.5; 11) inner margin of left mandibular tusk with subbasal and submedian tubercles well separated (Fig. <xref ref-type="fig" rid="F14">14C, E</xref>).</p><p>Male imago. Length (mm): body, 9.0–10.5; FW, 9.0–10.1; HW, 4.0–4.8; leg I, 6.5–7.4; cerci, 37.0. General coloration yellowish light brown. Head whitish shaded black dorsally on pale median mark on hind margin and along inner margin of eyes; frons pale except paired submedian black lines. Antennae: whitish shaded diffusely with gray on scape and apex of pedicel; length (mm): scape 2.25, pedicel 1.5, flagellum 7.25. Thorax. Pronotum yellowish translucent shaded with black dorsally except at pale median membrane between both pronotal rings, on mediolongitudinal line and along margins; the black shading presents many scattered and small pale spots. Pronotum width/length: 1.7–2.4. Meso- and metanotum yellowish shaded with grayish on carinae, posteromedian triangular mark (on mesonotum), and scutellum (both). Thoracic pleurae and sterna paler, shaded gray on pleural sclerites. Legs yellowish white, shaded gray on all coxae. Leg I shaded gray almost completely, stronger on femur and tibia, paler on tarsal segments (Fig. <xref ref-type="fig" rid="F20">20J</xref>). Legs II–III shaded with black dorsally on apex of femora and entire dorsum of tibiae, rest pale. Wings (Fig. <xref ref-type="fig" rid="F16">16C–D</xref>). Membrane hyaline shaded grayish near costal margin on basal half, more whitish apically; all veins translucent completely shaded gray; 1–3 cross veins between MA and R, basad to R stem. Abdomen yellowish white shaded with gray and black dorsally except on median and lateral zones and intersegmental membranes. Median pale areas on terga II–IX are oval and are surrounded by darker pigments, a delicate mediolongitudinal black line is present but sometimes is only visible on tergum IX. Sterna whitish turning yellowish laterally and on sternum IX, shaded gray on paraproct and basally to terminal filament. Genitalia (Fig. <xref ref-type="fig" rid="F17">17G</xref>): forceps whitish, penes yellowish white. Cerci whitish very slightly shaded with gray.</p><p>Female imago. Length (mm): body, 15.5–19.5; FW, 16.0–17.5; HW, 5.2–7.8; cerci, 3.5–5.0. Pronotum width/length: 2. Morphologically very similar to <italic><tp:taxon-name><tp:taxon-name-part taxon-name-part-type="genus">Asthenopus</tp:taxon-name-part> <tp:taxon-name-part taxon-name-part-type="species">curtus</tp:taxon-name-part></tp:taxon-name></italic> and <italic><tp:taxon-name><tp:taxon-name-part taxon-name-part-type="genus">Asthenopus</tp:taxon-name-part> <tp:taxon-name-part taxon-name-part-type="species">angelae</tp:taxon-name-part></tp:taxon-name></italic>, the last is described elsewhere (<xref ref-type="bibr" rid="B9">de Souza and Molineri 2012</xref>). Color pattern similar to male but more strongly marked, exceptions follows: pale median mark on occiput longer, reaching median ocellus; wing membrane tinged with yellowish near costal margin and base, all veins shaded brown; shading on abdominal terga more extended, shaded widely gray except medially, tergum VIII–IX (sometimes also II–VII) with a black line in the pale median zone; medial margins of gill sclerites on abdominal sterna II-VII and lateral margins of sterna VIII–IX grayish; Sternum VIII with keel as in Fig. <xref ref-type="fig" rid="F18">18F</xref>. Cerci yellowish, 0.3–0.4 the length of FW.</p><p>Eggs (Fig. <xref ref-type="fig" rid="F18">18E</xref>). Length, 250–285 µ; width, 145–160 µ. Two polar caps (maximum width, 115–135 µ), formed by 4–5 very long coiled threads. Chorionic surface smooth with relatively large subcircular chorionic plates, the plates are regularly spaced and some of them are divided in two or three subequal parts.</p><p>Nymphs. Length of male (mm): body, 10.0–11.0 mm; cerci, 7.0–8.0; terminal filament, 5.0–5.5. Length of female (mm): body, 17.0–20.0 mm; cerci, 4.0–5.0; terminal filament, 5.0. General coloration brownish. Head (Fig. <xref ref-type="fig" rid="F14">14I–J</xref>) yellowish brown extensively shaded with grayish brown, darker on a band between ocelli, occiput with a profuse netted grayish pattern, except on paler median zone and along inner margin of eyes; paler areas also present basally to antennae and around median ocellus. Antennae yellowish white, length (mm): scape (0.5), pedicel (0.28), flagellum (2.0). Mandibular tusks with relatively large space between large basal tubercle and smaller subdistal tubercle, not C-shaped as in <italic><tp:taxon-name><tp:taxon-name-part taxon-name-part-type="genus">Asthenopus</tp:taxon-name-part> <tp:taxon-name-part taxon-name-part-type="species">curtus</tp:taxon-name-part></tp:taxon-name></italic> but in the form of broad “C” or bracket-shaped (Fig. <xref ref-type="fig" rid="F14">14C, E, G</xref>). Thorax. Anterior ring of pronotum (collar) blackish; posterior ring shaded gray except on mediolonitudinal line and a pair of sublateral pale marks; pronotal membranes whitish. Mesonotum brownish, lighter toward apex of wingpads. Thorax ventrally whitish. Legs (Fig. <xref ref-type="fig" rid="F15">15A–D</xref>) whitish yellow shaded with gray on coxae, apex of femora and along tibiae; foretarsal claw with 20 (male) to 31 (female) denticles in a marginal row, increasing in size distally; distal region of hind femur with a group of ca. 60 (male) to ca. 100 (female) stout spines. Abdomen. Terga shaded gray dorsally, except on paler median band, a thin black median line is present inside this pale area on tergum IX–X; lateral zones of terga below gills, pale. Gills whitish almost completely shaded with gray, darker on outer (exposed) zones. Sterna whitish shaded with gray on lateral margins of sterna VIII–IX, and with grayish black on paraprocts (Fig. <xref ref-type="fig" rid="F15">15E</xref>). Caudal filaments yellowish.</p><!--PageBreak--></tp:treatment-sec><tp:treatment-sec sec-type="Etymology"><title>Etymology.</title><p>From Latin “magnus” meaning “large”, noun in apposition. The name alludes to the general size of the individuals, mainly the female adults.</p></tp:treatment-sec><tp:treatment-sec sec-type="Distribution"><title>Distribution.</title><p>Only known from the type locality in Napo (Ecuador).</p></tp:treatment-sec><tp:treatment-sec sec-type="Discussion"><title>Discussion.</title><p>The type series described here as <italic><tp:taxon-name><tp:taxon-name-part taxon-name-part-type="genus">Asthenopus</tp:taxon-name-part> <tp:taxon-name-part taxon-name-part-type="species">magnus</tp:taxon-name-part></tp:taxon-name></italic> were previously treated as <italic><tp:taxon-name><tp:taxon-name-part taxon-name-part-type="genus">Asthenopus</tp:taxon-name-part> <tp:taxon-name-part taxon-name-part-type="species">curtus</tp:taxon-name-part></tp:taxon-name></italic> (<xref ref-type="bibr" rid="B11">Domínguez 1989</xref>: 173; <xref ref-type="bibr" rid="B12">Domínguez et al. 2006</xref>: 561), and used to record the latter species in Ecuador. As a result of our study we found some characters distinguishing these specimens as a new species, and thus <italic><tp:taxon-name><tp:taxon-name-part taxon-name-part-type="genus">Asthenopus</tp:taxon-name-part> <tp:taxon-name-part taxon-name-part-type="species">curtus</tp:taxon-name-part></tp:taxon-name></italic> is no more considered to be present in that country. Nymphs and adults of both sexes were associated by nymphal exuviae and adults caught at the moment of emergence.</p><!--PageBreak--></tp:treatment-sec><tp:treatment-sec><!--Section generated to contain objects referenced in tp:taxon-treatment.--><fig id="F4" position="float" orientation="portrait"><label>Figure 4.</label><caption><p><tp:taxon-name><tp:taxon-name-part taxon-name-part-type="subfamily">Asthenopodinae</tp:taxon-name-part></tp:taxon-name> nymphs: <bold>A</bold> <italic><tp:taxon-name><tp:taxon-name-part taxon-name-part-type="genus">Hubbardipes</tp:taxon-name-part> <tp:taxon-name-part taxon-name-part-type="species">crenulatus</tp:taxon-name-part></tp:taxon-name></italic> <bold>B</bold> <italic><tp:taxon-name><tp:taxon-name-part taxon-name-part-type="genus">Asthenopodes</tp:taxon-name-part> <tp:taxon-name-part taxon-name-part-type="species">chumuco</tp:taxon-name-part></tp:taxon-name></italic> <bold>C</bold> <italic><tp:taxon-name><tp:taxon-name-part taxon-name-part-type="genus">Asthenopus</tp:taxon-name-part> <tp:taxon-name-part taxon-name-part-type="species">magnus</tp:taxon-name-part></tp:taxon-name></italic> <bold>D</bold> <italic><tp:taxon-name><tp:taxon-name-part taxon-name-part-type="genus">Asthenopus</tp:taxon-name-part> <tp:taxon-name-part taxon-name-part-type="species">angelae</tp:taxon-name-part></tp:taxon-name></italic> <bold>E</bold> <italic><tp:taxon-name><tp:taxon-name-part taxon-name-part-type="genus">Asthenopus</tp:taxon-name-part> <tp:taxon-name-part taxon-name-part-type="species">curtus</tp:taxon-name-part></tp:taxon-name></italic> <bold>F</bold> <italic><tp:taxon-name><tp:taxon-name-part taxon-name-part-type="genus">Asthenopodes</tp:taxon-name-part> <tp:taxon-name-part taxon-name-part-type="species">chumuco</tp:taxon-name-part></tp:taxon-name></italic>.</p></caption><graphic xmlns:xlink="http://www.w3.org/1999/xlink" xlink:href="zookeys-478-045-g004.jpg" position="float" orientation="portrait" xlink:type="simple" id="oo_37675.jpg"/></fig><fig id="F14" position="float" orientation="portrait"><label>Figure 14.</label><caption><p><italic><tp:taxon-name><tp:taxon-name-part taxon-name-part-type="genus">Asthenopus</tp:taxon-name-part></tp:taxon-name></italic> (and <italic><tp:taxon-name><tp:taxon-name-part taxon-name-part-type="genus">Povilla</tp:taxon-name-part></tp:taxon-name></italic>) nymphs, head and mandibles. <bold>A–D</bold> left mandibles, d.v.: <bold>A</bold> <italic><tp:taxon-name><tp:taxon-name-part taxon-name-part-type="genus">Asthenopus</tp:taxon-name-part> <tp:taxon-name-part taxon-name-part-type="species">curtus</tp:taxon-name-part></tp:taxon-name></italic> <bold>B</bold> <italic><tp:taxon-name><tp:taxon-name-part taxon-name-part-type="genus">Asthenopus</tp:taxon-name-part> <tp:taxon-name-part taxon-name-part-type="species">angelae</tp:taxon-name-part></tp:taxon-name></italic> <bold>C</bold> <italic><tp:taxon-name><tp:taxon-name-part taxon-name-part-type="genus">Asthenopus</tp:taxon-name-part> <tp:taxon-name-part taxon-name-part-type="species">magnus</tp:taxon-name-part></tp:taxon-name></italic> <bold>D</bold> <italic><tp:taxon-name><tp:taxon-name-part taxon-name-part-type="genus">Povilla</tp:taxon-name-part> <tp:taxon-name-part taxon-name-part-type="species">adusta</tp:taxon-name-part></tp:taxon-name></italic>. <bold>E</bold> left mandible dorso-oclusal view, <italic><tp:taxon-name><tp:taxon-name-part taxon-name-part-type="genus">Asthenopus</tp:taxon-name-part> <tp:taxon-name-part taxon-name-part-type="species">magnus</tp:taxon-name-part></tp:taxon-name></italic>. Right mandibles, d.v.: <bold>F</bold> <italic><tp:taxon-name><tp:taxon-name-part taxon-name-part-type="genus">Asthenopus</tp:taxon-name-part> <tp:taxon-name-part taxon-name-part-type="species">angelae</tp:taxon-name-part></tp:taxon-name></italic>, <bold>G</bold> <italic><tp:taxon-name><tp:taxon-name-part taxon-name-part-type="genus">Asthenopus</tp:taxon-name-part> <tp:taxon-name-part taxon-name-part-type="species">magnus</tp:taxon-name-part></tp:taxon-name></italic> <bold>H</bold> <italic><tp:taxon-name><tp:taxon-name-part taxon-name-part-type="genus">Povilla</tp:taxon-name-part> <tp:taxon-name-part taxon-name-part-type="species">adusta</tp:taxon-name-part></tp:taxon-name></italic>. <bold>I–J</bold>, <italic><tp:taxon-name><tp:taxon-name-part taxon-name-part-type="genus">Asthenopus</tp:taxon-name-part> <tp:taxon-name-part taxon-name-part-type="species">magnus</tp:taxon-name-part></tp:taxon-name></italic> head capsule, d. v., with and without mandibles.</p></caption><graphic xmlns:xlink="http://www.w3.org/1999/xlink" xlink:href="zookeys-478-045-g014.jpg" position="float" orientation="portrait" xlink:type="simple" id="oo_37685.jpg"/></fig><fig id="F15" position="float" orientation="portrait"><label>Figure 15.</label><caption><p><italic><tp:taxon-name><tp:taxon-name-part taxon-name-part-type="genus">Asthenopus</tp:taxon-name-part></tp:taxon-name></italic> nymphs. <italic><tp:taxon-name><tp:taxon-name-part taxon-name-part-type="genus">Asthenopus</tp:taxon-name-part> <tp:taxon-name-part taxon-name-part-type="species">magnus</tp:taxon-name-part></tp:taxon-name></italic>: <bold>A</bold> foreleg, d.v. <bold>B</bold> same, v.v. (arrow indicates apical projection of tibiotarsus) <bold>C</bold> middle leg, d.v. (arrow indicates distal brush on tibia) <bold>D</bold> hind leg <bold>E</bold> abdominal sterna <bold>IX–X</bold> (arrow indicates spine on paraproct). <italic><tp:taxon-name><tp:taxon-name-part taxon-name-part-type="genus">Asthenopus</tp:taxon-name-part> <tp:taxon-name-part taxon-name-part-type="species">angelae</tp:taxon-name-part></tp:taxon-name></italic>: <bold>F</bold> hind femur, d.v. <bold>G</bold> foretarsal claw. <bold>A–G</bold> stereomicroscope photographs <bold>F–G</bold> light microscope photographs.</p></caption><graphic xmlns:xlink="http://www.w3.org/1999/xlink" xlink:href="zookeys-478-045-g015.jpg" position="float" orientation="portrait" xlink:type="simple" id="oo_37686.jpg"/></fig><fig id="F16" position="float" orientation="portrait"><label>Figure 16.</label><caption><p><italic><tp:taxon-name><tp:taxon-name-part taxon-name-part-type="genus">Asthenopus</tp:taxon-name-part></tp:taxon-name></italic> fore (FW) and hind wings (HW) of male imago. <bold>A–B</bold> <italic><tp:taxon-name><tp:taxon-name-part taxon-name-part-type="genus">Asthenopus</tp:taxon-name-part> <tp:taxon-name-part taxon-name-part-type="species">curtus</tp:taxon-name-part></tp:taxon-name></italic> FW &amp; HW <bold>C–D</bold> <italic><tp:taxon-name><tp:taxon-name-part taxon-name-part-type="genus">Asthenopus</tp:taxon-name-part> <tp:taxon-name-part taxon-name-part-type="species">magnus</tp:taxon-name-part></tp:taxon-name></italic> FW &amp; HW <bold>E–F</bold> <italic><tp:taxon-name><tp:taxon-name-part taxon-name-part-type="genus">Asthenopus</tp:taxon-name-part> <tp:taxon-name-part taxon-name-part-type="species">hubbardi</tp:taxon-name-part></tp:taxon-name></italic> FW &amp; HW <bold>G–I</bold> <italic><tp:taxon-name><tp:taxon-name-part taxon-name-part-type="genus">Asthenopus</tp:taxon-name-part> <tp:taxon-name-part taxon-name-part-type="species">guarani</tp:taxon-name-part></tp:taxon-name></italic>, FW (details) &amp; HW <bold>J–K</bold> <italic><tp:taxon-name><tp:taxon-name-part taxon-name-part-type="genus">Asthenopus</tp:taxon-name-part> <tp:taxon-name-part taxon-name-part-type="species">angelae</tp:taxon-name-part></tp:taxon-name></italic> (from Argentina) FW &amp; HW. <italic><tp:taxon-name><tp:taxon-name-part taxon-name-part-type="genus">Ephoron</tp:taxon-name-part></tp:taxon-name></italic> sp.: <bold>L</bold> male HW (x.i. =  extra intercalary). Stereomicroscope photographs (except <bold>L</bold> line drawing).</p></caption><graphic xmlns:xlink="http://www.w3.org/1999/xlink" xlink:href="zookeys-478-045-g016.jpg" position="float" orientation="portrait" xlink:type="simple" id="oo_37687.jpg"/></fig><fig id="F17" position="float" orientation="portrait"><label>Figure 17.</label><caption><p><italic><tp:taxon-name><tp:taxon-name-part taxon-name-part-type="genus">Asthenopus</tp:taxon-name-part></tp:taxon-name></italic>, general ventral view of male genitalia and detail of penes. <bold>A–B</bold> <italic><tp:taxon-name><tp:taxon-name-part taxon-name-part-type="genus">Asthenopus</tp:taxon-name-part> <tp:taxon-name-part taxon-name-part-type="species">curtus</tp:taxon-name-part></tp:taxon-name></italic> <bold>C</bold> <italic><tp:taxon-name><tp:taxon-name-part taxon-name-part-type="genus">Asthenopus</tp:taxon-name-part> <tp:taxon-name-part taxon-name-part-type="species">hubbardi</tp:taxon-name-part></tp:taxon-name></italic> <bold>D</bold> <italic><tp:taxon-name><tp:taxon-name-part taxon-name-part-type="genus">Asthenopus</tp:taxon-name-part> <tp:taxon-name-part taxon-name-part-type="species">angelae</tp:taxon-name-part></tp:taxon-name></italic> <bold>E–F</bold> <italic><tp:taxon-name><tp:taxon-name-part taxon-name-part-type="genus">Asthenopus</tp:taxon-name-part> <tp:taxon-name-part taxon-name-part-type="species">guarani</tp:taxon-name-part></tp:taxon-name></italic> <bold>G</bold> <italic><tp:taxon-name><tp:taxon-name-part taxon-name-part-type="genus">Asthenopus</tp:taxon-name-part> <tp:taxon-name-part taxon-name-part-type="species">magnus</tp:taxon-name-part></tp:taxon-name></italic>. Light microscope photographs.</p></caption><graphic xmlns:xlink="http://www.w3.org/1999/xlink" xlink:href="zookeys-478-045-g017.jpg" position="float" orientation="portrait" xlink:type="simple" id="oo_37688.jpg"/></fig><fig id="F18" position="float" orientation="portrait"><label>Figure 18.</label><caption><p><italic><tp:taxon-name><tp:taxon-name-part taxon-name-part-type="genus">Asthenopus</tp:taxon-name-part></tp:taxon-name></italic>, SEM photographs. Eggs: <bold>A</bold> <italic><tp:taxon-name><tp:taxon-name-part taxon-name-part-type="genus">Asthenopus</tp:taxon-name-part> <tp:taxon-name-part taxon-name-part-type="species">curtus</tp:taxon-name-part></tp:taxon-name></italic> (egg extracted from mature nymph), <bold>B</bold> <italic><tp:taxon-name><tp:taxon-name-part taxon-name-part-type="genus">Asthenopus</tp:taxon-name-part> <tp:taxon-name-part taxon-name-part-type="species">angelae</tp:taxon-name-part></tp:taxon-name></italic> (egg extracted from mature nymph) <bold>C</bold> <tp:taxon-name><tp:taxon-name-part taxon-name-part-type="genus">Asthenopus</tp:taxon-name-part> <tp:taxon-name-part taxon-name-part-type="uncertainty-rank">cf.</tp:taxon-name-part> <tp:taxon-name-part taxon-name-part-type="species">guarani</tp:taxon-name-part></tp:taxon-name> <bold>D</bold> <italic><tp:taxon-name><tp:taxon-name-part taxon-name-part-type="genus">Asthenopus</tp:taxon-name-part> <tp:taxon-name-part taxon-name-part-type="species">hubbardi</tp:taxon-name-part></tp:taxon-name></italic>, <bold>E</bold> <italic><tp:taxon-name><tp:taxon-name-part taxon-name-part-type="genus">Asthenopus</tp:taxon-name-part> <tp:taxon-name-part taxon-name-part-type="species">magnus</tp:taxon-name-part></tp:taxon-name></italic>. Female abdominal sternum VIII: <bold>F</bold> <italic><tp:taxon-name><tp:taxon-name-part taxon-name-part-type="genus">Asthenopus</tp:taxon-name-part> <tp:taxon-name-part taxon-name-part-type="species">magnus</tp:taxon-name-part></tp:taxon-name></italic> <bold>G</bold> <italic><tp:taxon-name><tp:taxon-name-part taxon-name-part-type="genus">Asthenopus</tp:taxon-name-part> <tp:taxon-name-part taxon-name-part-type="species">curtus</tp:taxon-name-part></tp:taxon-name></italic> <bold>H</bold> <italic><tp:taxon-name><tp:taxon-name-part taxon-name-part-type="genus">Asthenopus</tp:taxon-name-part> <tp:taxon-name-part taxon-name-part-type="species">hubbardi</tp:taxon-name-part></tp:taxon-name></italic>.</p></caption><graphic xmlns:xlink="http://www.w3.org/1999/xlink" xlink:href="zookeys-478-045-g018.jpg" position="float" orientation="portrait" xlink:type="simple" id="oo_37689.jpg"/></fig><app id="APP2"><title>Appendix 2</title><p>List of apomorphies from terminals and nodes. Arrows separate plesiomorphic from apomorphic states.</p><p><styled-content style="padding-left:20px; text-indent:-20px; display:block;"><italic><tp:taxon-name><tp:taxon-name-part taxon-name-part-type="genus">Ephoron</tp:taxon-name-part></tp:taxon-name></italic>:</styled-content></p><p><styled-content style="padding-left:40px; text-indent:-20px; display:block;">No autapomorphies</styled-content></p><p><styled-content style="padding-left:20px; text-indent:-20px; display:block;"><italic><tp:taxon-name><tp:taxon-name-part taxon-name-part-type="genus">Campsurus</tp:taxon-name-part> <tp:taxon-name-part taxon-name-part-type="species">violaceus</tp:taxon-name-part></tp:taxon-name></italic>:</styled-content></p><p><styled-content style="padding-left:40px; text-indent:-20px; display:block;">Char. 1: 0.395 → 0.357–0.360</styled-content></p><p><styled-content style="padding-left:40px; text-indent:-20px; display:block;">Char. 13: 15.000–16.667 → 19.000–23.000</styled-content></p><p><styled-content style="padding-left:40px; text-indent:-20px; display:block;">Char. 15: 5.417–5.769 → 2.727–2.846</styled-content></p><p><styled-content style="padding-left:40px; text-indent:-20px; display:block;">Char. 17: 1.077–1.083 → 2.600</styled-content></p><p><styled-content style="padding-left:40px; text-indent:-20px; display:block;">Char. 21: 1.833 → 2.625–3.333</styled-content></p><p><styled-content style="padding-left:40px; text-indent:-20px; display:block;">Cleft between large and small penile lobes (47): absent → long, opened</styled-content></p><p><styled-content style="padding-left:40px; text-indent:-20px; display:block;">Female sternum VIII, anteromedian sockets (53): larger extending somewhat posteriorly from keel`s base → fused</styled-content></p><p><styled-content style="padding-left:20px; text-indent:-20px; display:block;"><italic><tp:taxon-name><tp:taxon-name-part taxon-name-part-type="genus">Povilla</tp:taxon-name-part></tp:taxon-name></italic>:</styled-content></p><p><styled-content style="padding-left:40px; text-indent:-20px; display:block;">Char. 3: 0.339–0.347 → 0.316</styled-content></p><p><styled-content style="padding-left:40px; text-indent:-20px; display:block;">FW vein IMP (33): free → IMP connected to MP1</styled-content></p><p><styled-content style="padding-left:20px; text-indent:-20px; display:block;"><italic><tp:taxon-name><tp:taxon-name-part taxon-name-part-type="genus">Languidipes</tp:taxon-name-part></tp:taxon-name></italic>:</styled-content></p><p><styled-content style="padding-left:40px; text-indent:-20px; display:block;">Char. 2: 1.661–1.736 → 3.174</styled-content></p><p><styled-content style="padding-left:40px; text-indent:-20px; display:block;">Char. 3: 0.339–0.347 → 0.375–0.464</styled-content></p><p><styled-content style="padding-left:40px; text-indent:-20px; display:block;">Char. 4: 2.000–2.214 → 2.447</styled-content></p><p><styled-content style="padding-left:40px; text-indent:-20px; display:block;">Char. 5: 2.302–2.447 → 3.382</styled-content></p><p><styled-content style="padding-left:40px; text-indent:-20px; display:block;">Char. 7: 0.700–1.167 → 1.667</styled-content></p><p><styled-content style="padding-left:40px; text-indent:-20px; display:block;">Char. 15: 5.417–6.800 → 9.333</styled-content></p><p><styled-content style="padding-left:40px; text-indent:-20px; display:block;">FW Cu sector, ICus join hind margin on (35): both near or anteriad to tornus → ICu1 close to tornus, ICu2 on basitornal margin</styled-content></p><p><styled-content style="padding-left:40px; text-indent:-20px; display:block;">Styliger plate, median plate (41): present → absent</styled-content></p><p><styled-content style="padding-left:40px; text-indent:-20px; display:block;">Gill on abdominal segment I (67): bilamellate → single</styled-content></p><p><styled-content style="padding-left:20px; text-indent:-20px; display:block;"><italic><tp:taxon-name><tp:taxon-name-part taxon-name-part-type="species">picteti</tp:taxon-name-part></tp:taxon-name></italic>:</styled-content></p><p><styled-content style="padding-left:40px; text-indent:-20px; display:block;">Char. 0: 1.133–1.188 → 0.838–0.840</styled-content></p><p><styled-content style="padding-left:40px; text-indent:-20px; display:block;">Char. 7: 1.400–1.950 → 2.000–3.353</styled-content></p><p><styled-content style="padding-left:40px; text-indent:-20px; display:block;">Char. 14: 2.600–2.667 → 2.737–2.895</styled-content></p><p><styled-content style="padding-left:40px; text-indent:-20px; display:block;">Char. 15: 5.818–5.909 → 8.000–8.696</styled-content></p><p><styled-content style="padding-left:40px; text-indent:-20px; display:block;">Char. 16: 2.065–2.321 → 3.056–3.059</styled-content></p><p><styled-content style="padding-left:40px; text-indent:-20px; display:block;">Char. 21: 1.625–2.364 → 1.222–1.516</styled-content></p><p><styled-content style="padding-left:40px; text-indent:-20px; display:block;">Eggs, chorionic plates(large disk-like present) (55): entire → seems aggregated small disks</styled-content></p><p><styled-content style="padding-left:20px; text-indent:-20px; display:block;"><italic><tp:taxon-name><tp:taxon-name-part taxon-name-part-type="species">traverae</tp:taxon-name-part></tp:taxon-name></italic>:</styled-content></p><p><styled-content style="padding-left:40px; text-indent:-20px; display:block;">Char. 12: 8.100 → 11.800</styled-content></p><p><styled-content style="padding-left:40px; text-indent:-20px; display:block;">Char. 13: 6.714–7.400 → 4.667–4.900</styled-content></p><p><styled-content style="padding-left:40px; text-indent:-20px; display:block;">Char. 17: 1.077–1.083 → 1.000</styled-content></p><p><styled-content style="padding-left:40px; text-indent:-20px; display:block;">Char. 22: 3.750–3.778 → 2.143–3.667</styled-content></p><!--PageBreak--><p><styled-content style="padding-left:20px; text-indent:-20px; display:block;"><italic><tp:taxon-name><tp:taxon-name-part taxon-name-part-type="species">chumuco</tp:taxon-name-part></tp:taxon-name></italic>:</styled-content></p><p><styled-content style="padding-left:40px; text-indent:-20px; display:block;">Char. 9: 0.733–0.838 → 0.560–0.710</styled-content></p><p><styled-content style="padding-left:40px; text-indent:-20px; display:block;">Char. 10: 0.337–0.366 → 0.389</styled-content></p><p><styled-content style="padding-left:40px; text-indent:-20px; display:block;">Char. 15: 5.417–5.769 → 2.625–3.143</styled-content></p><p><styled-content style="padding-left:40px; text-indent:-20px; display:block;">Char. 17: 1.077–1.083 → 2.333–2.667</styled-content></p><p><styled-content style="padding-left:40px; text-indent:-20px; display:block;">Char. 19: 0.169–0.184 → 0.089–0.093</styled-content></p><p><styled-content style="padding-left:40px; text-indent:-20px; display:block;">Char. 21: 1.625–2.364 → 2.688–3.067</styled-content></p><p><styled-content style="padding-left:40px; text-indent:-20px; display:block;">Char. 23: 7.000–13.000 → 14.000–16.000</styled-content></p><p><styled-content style="padding-left:20px; text-indent:-20px; display:block;"><italic><tp:taxon-name><tp:taxon-name-part taxon-name-part-type="species">crenulatus</tp:taxon-name-part></tp:taxon-name></italic>:</styled-content></p><p><styled-content style="padding-left:40px; text-indent:-20px; display:block;">Char. 0: 1.909–1.923 → 3.250–4.000</styled-content></p><p><styled-content style="padding-left:40px; text-indent:-20px; display:block;">Char. 1: 0.645–0.667 → 0.741–0.825</styled-content></p><p><styled-content style="padding-left:40px; text-indent:-20px; display:block;">Char. 5: 2.302–2.308 → 2.419–2.654</styled-content></p><p><styled-content style="padding-left:40px; text-indent:-20px; display:block;">Char. 12: 4.500–5.200 → 4.286</styled-content></p><p><styled-content style="padding-left:40px; text-indent:-20px; display:block;">Char. 14: 2.308–2.500 → 5.909–6.500</styled-content></p><p><styled-content style="padding-left:40px; text-indent:-20px; display:block;">Char. 16: 2.000–2.174 → 3.250</styled-content></p><p><styled-content style="padding-left:40px; text-indent:-20px; display:block;">Char. 17: 1.077–1.083 → 0.600–0.684</styled-content></p><p><styled-content style="padding-left:40px; text-indent:-20px; display:block;">FW vein IMP (33): free → IMP connected to MP1</styled-content></p><p><styled-content style="padding-left:40px; text-indent:-20px; display:block;">Nymphal mandibular tusks, smaller submedian tubercle (64): present → absent</styled-content></p><p><styled-content style="padding-left:20px; text-indent:-20px; display:block;"><italic><tp:taxon-name><tp:taxon-name-part taxon-name-part-type="species">gilliesi</tp:taxon-name-part></tp:taxon-name></italic>:</styled-content></p><p><styled-content style="padding-left:40px; text-indent:-20px; display:block;">Char. 14: 2.077–2.500 → 1.905–2.067</styled-content></p><p><styled-content style="padding-left:40px; text-indent:-20px; display:block;">Char. 15: 5.417–5.769 → 3.647–4.706</styled-content></p><p><styled-content style="padding-left:40px; text-indent:-20px; display:block;">Char. 16: 2.000–2.174 → 1.177–1.905</styled-content></p><p><styled-content style="padding-left:40px; text-indent:-20px; display:block;">Char. 21: 1.231 → 0.892–1.071</styled-content></p><p><styled-content style="padding-left:40px; text-indent:-20px; display:block;">Char. 23: 7.000–13.000 → 14.000–16.000</styled-content></p><p><styled-content style="padding-left:40px; text-indent:-20px; display:block;">Cleft between large and small penile lobes (47): absent → short, closed</styled-content></p><p><styled-content style="padding-left:20px; text-indent:-20px; display:block;"><italic><tp:taxon-name><tp:taxon-name-part taxon-name-part-type="species">magnus</tp:taxon-name-part></tp:taxon-name></italic>:</styled-content></p><p><styled-content style="padding-left:40px; text-indent:-20px; display:block;">Char. 0: 1.833–1.923 → 1.968–2.341</styled-content></p><p><styled-content style="padding-left:40px; text-indent:-20px; display:block;">Char. 3: 0.286–0.298 → 0.248–0.253</styled-content></p><p><styled-content style="padding-left:40px; text-indent:-20px; display:block;">Char. 15: 3.846–4.000 → 2.857–2.933</styled-content></p><p><styled-content style="padding-left:40px; text-indent:-20px; display:block;">Char. 16: 2.118–2.174 → 1.905–2.000</styled-content></p><p><styled-content style="padding-left:40px; text-indent:-20px; display:block;">Char. 18: 2.222–2.714 → 1.964–2.200</styled-content></p><p><styled-content style="padding-left:40px; text-indent:-20px; display:block;">Char. 24: 1.511–1.555 → 1.429–1.489</styled-content></p><p><styled-content style="padding-left:20px; text-indent:-20px; display:block;"><italic><tp:taxon-name><tp:taxon-name-part taxon-name-part-type="species">angelae</tp:taxon-name-part></tp:taxon-name></italic>:</styled-content></p><p><styled-content style="padding-left:40px; text-indent:-20px; display:block;">Char. 13: 6.154–6.231 → 6.500–7.100</styled-content></p><p><styled-content style="padding-left:20px; text-indent:-20px; display:block;"><italic><tp:taxon-name><tp:taxon-name-part taxon-name-part-type="species">hubbardi</tp:taxon-name-part></tp:taxon-name></italic>:</styled-content></p><p><styled-content style="padding-left:40px; text-indent:-20px; display:block;">Char. 10: 0.235–0.241 → 0.262–0.283</styled-content></p><p><styled-content style="padding-left:20px; text-indent:-20px; display:block;"><italic><tp:taxon-name><tp:taxon-name-part taxon-name-part-type="species">guarani</tp:taxon-name-part></tp:taxon-name></italic>:</styled-content></p><p><styled-content style="padding-left:40px; text-indent:-20px; display:block;">Char. 0: 1.909–1.923 → 1.926–1.974</styled-content></p><p><styled-content style="padding-left:40px; text-indent:-20px; display:block;">Char. 1: 0.584–0.587 → 0.429–0.579</styled-content></p><p><styled-content style="padding-left:40px; text-indent:-20px; display:block;">Char. 7: 0.222–0.300 → 0.000</styled-content></p><p><styled-content style="padding-left:40px; text-indent:-20px; display:block;">Char. 18: 2.714–2.913 → 3.125</styled-content></p><p><styled-content style="padding-left:40px; text-indent:-20px; display:block;">Char. 24: 1.511–1.555 → 1.408</styled-content></p><p><styled-content style="padding-left:40px; text-indent:-20px; display:block;">Char. 25: 1.787–1.811 → 1.818</styled-content></p><p><styled-content style="padding-left:40px; text-indent:-20px; display:block;">Char. 27: 2.286–2.303 → 2.630</styled-content></p><!--PageBreak--><p><styled-content style="padding-left:20px; text-indent:-20px; display:block;"><italic><tp:taxon-name><tp:taxon-name-part taxon-name-part-type="species">curtus</tp:taxon-name-part></tp:taxon-name></italic>:</styled-content></p><p><styled-content style="padding-left:40px; text-indent:-20px; display:block;">Char. 0: 1.833–1.923 → 1.550–1.751</styled-content></p><p><styled-content style="padding-left:40px; text-indent:-20px; display:block;">Char. 6: 10.000–11.000 → 18.000–25.000</styled-content></p><p><styled-content style="padding-left:40px; text-indent:-20px; display:block;">Char. 10: 0.218–0.241 → 0.171</styled-content></p><p><styled-content style="padding-left:40px; text-indent:-20px; display:block;">Char. 12: 3.545–4.400 → 3.222</styled-content></p><p><styled-content style="padding-left:40px; text-indent:-20px; display:block;">Char. 14: 1.955–2.000 → 1.786</styled-content></p><p><styled-content style="padding-left:40px; text-indent:-20px; display:block;">Char. 16: 2.118–2.174 → 2.273</styled-content></p><p><styled-content style="padding-left:40px; text-indent:-20px; display:block;">Char. 17: 1.600–1.667 → 2.167</styled-content></p><p><styled-content style="padding-left:40px; text-indent:-20px; display:block;">Char. 19: 0.323–0.353 → 0.378–0.500</styled-content></p><p><styled-content style="padding-left:40px; text-indent:-20px; display:block;">Char. 24: 1.511–1.555 → 1.573–1.729</styled-content></p><p><styled-content style="padding-left:20px; text-indent:-20px; display:block;"><italic><tp:taxon-name><tp:taxon-name-part taxon-name-part-type="genus">Campsurus</tp:taxon-name-part> <tp:taxon-name-part taxon-name-part-type="species">vulturorum</tp:taxon-name-part></tp:taxon-name></italic>:</styled-content></p><p><styled-content style="padding-left:40px; text-indent:-20px; display:block;">Char. 0: 1.765 → 1.864</styled-content></p><p><styled-content style="padding-left:40px; text-indent:-20px; display:block;">Char. 10: 0.205–0.222 → 0.168</styled-content></p><p><styled-content style="padding-left:40px; text-indent:-20px; display:block;">Char. 11: 1.273–1.333 → 1.000</styled-content></p><p><styled-content style="padding-left:40px; text-indent:-20px; display:block;">Char. 14: 2.308–2.500 → 1.415</styled-content></p><p><styled-content style="padding-left:40px; text-indent:-20px; display:block;">Char. 17: 1.077–1.083 → 1.071</styled-content></p><p><styled-content style="padding-left:40px; text-indent:-20px; display:block;">Char. 24: 1.712 → 1.825</styled-content></p><p><styled-content style="padding-left:40px; text-indent:-20px; display:block;">Char. 25: 1.494–1.542 → 1.369</styled-content></p><p><styled-content style="padding-left:40px; text-indent:-20px; display:block;">Char. 27: 3.688 → 3.214</styled-content></p><p><styled-content style="padding-left:20px; text-indent:-20px; display:block;"><italic><tp:taxon-name><tp:taxon-name-part taxon-name-part-type="genus">Tortopus</tp:taxon-name-part></tp:taxon-name></italic>:</styled-content></p><p><styled-content style="padding-left:40px; text-indent:-20px; display:block;">Char. 0: 1.300–1.765 → 1.786</styled-content></p><p><styled-content style="padding-left:40px; text-indent:-20px; display:block;">Char. 1: 0.533 → 0.536–0.600</styled-content></p><p><styled-content style="padding-left:40px; text-indent:-20px; display:block;">Char. 3: 0.370–0.371 → 0.352</styled-content></p><p><styled-content style="padding-left:40px; text-indent:-20px; display:block;">Char. 10: 0.205–0.222 → 0.194</styled-content></p><p><styled-content style="padding-left:40px; text-indent:-20px; display:block;">Char. 17: 1.077 → 1.000</styled-content></p><p><styled-content style="padding-left:40px; text-indent:-20px; display:block;">Char. 19: 0.287–0.319 → 0.277</styled-content></p><p><styled-content style="padding-left:40px; text-indent:-20px; display:block;">Char. 26: 1.239–1.258 → 1.283</styled-content></p><p><styled-content style="padding-left:20px; text-indent:-20px; display:block;"><italic><tp:taxon-name><tp:taxon-name-part taxon-name-part-type="genus">Tortopsis</tp:taxon-name-part></tp:taxon-name></italic>:</styled-content></p><p><styled-content style="padding-left:40px; text-indent:-20px; display:block;">Char. 2: 2.044–2.268 → 2.714</styled-content></p><p><styled-content style="padding-left:40px; text-indent:-20px; display:block;">Char. 3: 0.370–0.371 → 0.375–0.417</styled-content></p><p><styled-content style="padding-left:40px; text-indent:-20px; display:block;">Char. 5: 2.271–2.514 → 2.568</styled-content></p><p><styled-content style="padding-left:40px; text-indent:-20px; display:block;">Char. 13: 16.667 → 18.700</styled-content></p><p><styled-content style="padding-left:40px; text-indent:-20px; display:block;">Char. 15: 6.364 → 11.923</styled-content></p><p><styled-content style="padding-left:40px; text-indent:-20px; display:block;">Char. 19: 0.287–0.319 → 0.321–0.350</styled-content></p><p><styled-content style="padding-left:40px; text-indent:-20px; display:block;">Char. 20: 1.226–1.294 → 1.147–1.171</styled-content></p><p><styled-content style="padding-left:40px; text-indent:-20px; display:block;">Char. 24: 1.625–1.639 → 1.562</styled-content></p><p><styled-content style="padding-left:40px; text-indent:-20px; display:block;">Char. 27: 4.000 → 4.771</styled-content></p><p><styled-content style="padding-left:40px; text-indent:-20px; display:block;">Penes, apical spine (45): absent or slightly marked as a continuation of the penes → present, distinctly protruding from the penes</styled-content></p><p><styled-content style="padding-left:40px; text-indent:-20px; display:block;">Female sternum VIII, sockets position (52): contiguous → separated</styled-content></p><p><styled-content style="padding-left:40px; text-indent:-20px; display:block;">Nymphal mandibular tusks, smaller submedian tubercle (64): present → absent</styled-content></p><p><styled-content style="padding-left:20px; text-indent:-20px; display:block;">Node 18 (<italic><tp:taxon-name><tp:taxon-name-part taxon-name-part-type="genus">Campsurus</tp:taxon-name-part></tp:taxon-name></italic>):</styled-content></p><p><styled-content style="padding-left:40px; text-indent:-20px; display:block;">Char. 1: 0.400–0.533 → 0.395</styled-content></p><p><styled-content style="padding-left:40px; text-indent:-20px; display:block;">Char. 9: 0.926–1.500 → 1.580–1.825</styled-content></p><!--PageBreak--><p><styled-content style="padding-left:40px; text-indent:-20px; display:block;">Char. 24: 1.625–1.639 → 1.712</styled-content></p><p><styled-content style="padding-left:40px; text-indent:-20px; display:block;">Additional penis lobe (46): absent → present</styled-content></p><p><styled-content style="padding-left:40px; text-indent:-20px; display:block;">Clypeus, median proyection (60): present → absent</styled-content></p><p><styled-content style="padding-left:40px; text-indent:-20px; display:block;">Gill on abdominal segment I (67): single → bilamellate</styled-content></p><p><styled-content style="padding-left:20px; text-indent:-20px; display:block;">Node 19 (<tp:taxon-name><tp:taxon-name-part taxon-name-part-type="subfamily">Campsurinae</tp:taxon-name-part></tp:taxon-name>):</styled-content></p><p><styled-content style="padding-left:40px; text-indent:-20px; display:block;">Char. 2: 1.150–1.393 → 1.987</styled-content></p><p><styled-content style="padding-left:40px; text-indent:-20px; display:block;">Char. 6: 10.000–12.000 → 6.000–9.000</styled-content></p><p><styled-content style="padding-left:40px; text-indent:-20px; display:block;">Char. 7: 1.400–1.950 → 1.000</styled-content></p><p><styled-content style="padding-left:40px; text-indent:-20px; display:block;">Char. 10: 0.241–0.250 → 0.205–0.222</styled-content></p><p><styled-content style="padding-left:40px; text-indent:-20px; display:block;">Char. 13: 11.667 → 15.000–16.667</styled-content></p><p><styled-content style="padding-left:40px; text-indent:-20px; display:block;">Char. 20: 1.322–1.476 → 1.226–1.294</styled-content></p><p><styled-content style="padding-left:40px; text-indent:-20px; display:block;">Male foretarsite 1(form) (29): subquadrate → subovate</styled-content></p><p><styled-content style="padding-left:40px; text-indent:-20px; display:block;">FW vein IMP (33): free → IMP connected to MP1</styled-content></p><p><styled-content style="padding-left:40px; text-indent:-20px; display:block;">FW Cu sector, ICus join hind margin on (35): both near or anteriad to tornus → ICu1 close to tornus, ICu2 on basitornal margin</styled-content></p><p><styled-content style="padding-left:40px; text-indent:-20px; display:block;">FW, max number of cells closed by imv (36): &gt;3 → 0</styled-content></p><p><styled-content style="padding-left:40px; text-indent:-20px; display:block;">Styliger plate, median plate (41): present → absent</styled-content></p><p><styled-content style="padding-left:40px; text-indent:-20px; display:block;">Penial arm articulation (43): tergite IX → S IX and base of pedestal</styled-content></p><p><styled-content style="padding-left:40px; text-indent:-20px; display:block;">Nymph, dorsum of head with velvet zone (68): absent → present</styled-content></p><p><styled-content style="padding-left:20px; text-indent:-20px; display:block;">Node 20 (<tp:taxon-name><tp:taxon-name-part taxon-name-part-type="subfamily">Campsurinae</tp:taxon-name-part></tp:taxon-name> + <tp:taxon-name><tp:taxon-name-part taxon-name-part-type="subfamily">Asthenopodinae</tp:taxon-name-part></tp:taxon-name>):</styled-content></p><p><styled-content style="padding-left:40px; text-indent:-20px; display:block;">No synapomorphies in the present analysis but if the root is duplicated, then the following changes define this grouping:</styled-content></p><p><styled-content style="padding-left:40px; text-indent:-20px; display:block;">Char. 2: 1.081 → 1.150–1.393</styled-content></p><p><styled-content style="padding-left:40px; text-indent:-20px; display:block;">Char. 3: 1.008 → 0.370–0.371</styled-content></p><p><styled-content style="padding-left:40px; text-indent:-20px; display:block;">Char. 4: 1.912 → 1.983–2.027</styled-content></p><p><styled-content style="padding-left:40px; text-indent:-20px; display:block;">Char. 6: 16.000 → 10.000–12.000</styled-content></p><p><styled-content style="padding-left:40px; text-indent:-20px; display:block;">Char. 7: 4.188 → 1.400–1.950</styled-content></p><p><styled-content style="padding-left:40px; text-indent:-20px; display:block;">Char. 9: 0.650 → 0.733–1.164</styled-content></p><p><styled-content style="padding-left:40px; text-indent:-20px; display:block;">Char. 19: 0.778 → 0.287–0.319</styled-content></p><p><styled-content style="padding-left:40px; text-indent:-20px; display:block;">Char. 27: 4.145 → 3.688–4.000</styled-content></p><p><styled-content style="padding-left:40px; text-indent:-20px; display:block;">Short distal segments on forceps (39): present → absent</styled-content></p><p><styled-content style="padding-left:40px; text-indent:-20px; display:block;">Penes form (44): fused basal 2/3 diverging → apices converging medially or curved ventrally</styled-content></p><p><styled-content style="padding-left:40px; text-indent:-20px; display:block;">Female sternum VIII, sockets (50): absent → present</styled-content></p><p><styled-content style="padding-left:40px; text-indent:-20px; display:block;">Nymphal mandibular tusks, smaller submedian tubercle (64): absent → present</styled-content></p><p><styled-content style="padding-left:20px; text-indent:-20px; display:block;">Node 21 (<italic><tp:taxon-name><tp:taxon-name-part taxon-name-part-type="genus">Povilla</tp:taxon-name-part></tp:taxon-name></italic> + <italic><tp:taxon-name><tp:taxon-name-part taxon-name-part-type="genus">Languidipes</tp:taxon-name-part></tp:taxon-name></italic>):</styled-content></p><p><styled-content style="padding-left:40px; text-indent:-20px; display:block;">Char. 2: 1.529–1.556 → 1.661–1.736</styled-content></p><p><styled-content style="padding-left:40px; text-indent:-20px; display:block;">Char. 16: 2.118–2.174 → 4.300–7.000</styled-content></p><p><styled-content style="padding-left:40px; text-indent:-20px; display:block;">FW veins MP2 and IMP (34): subequal → MP2 shorter than IMP</styled-content></p><p><styled-content style="padding-left:40px; text-indent:-20px; display:block;">Pedestal, form (40): similar width along its length → much narrower basally</styled-content></p><p><styled-content style="padding-left:40px; text-indent:-20px; display:block;">Penes form (44): apices converging medially or curved ventrally → apices diverging or straight, blade-like</styled-content></p><p><styled-content style="padding-left:40px; text-indent:-20px; display:block;">Nymphal left mandibular tusk, apical denticles (61): 3 → 4</styled-content></p><!--PageBreak--><p><styled-content style="padding-left:20px; text-indent:-20px; display:block;">Node 22 (<italic><tp:taxon-name><tp:taxon-name-part taxon-name-part-type="genus">Asthenopus</tp:taxon-name-part></tp:taxon-name></italic> + <italic><tp:taxon-name><tp:taxon-name-part taxon-name-part-type="genus">Povilla</tp:taxon-name-part></tp:taxon-name></italic> + <italic><tp:taxon-name><tp:taxon-name-part taxon-name-part-type="genus">Lanquidipes</tp:taxon-name-part></tp:taxon-name></italic>):</styled-content></p><p><styled-content style="padding-left:40px; text-indent:-20px; display:block;">Char. 9: 1.098–1.164 → 1.369–1.653</styled-content></p><p><styled-content style="padding-left:40px; text-indent:-20px; display:block;">Char. 13: 6.333–7.692 → 5.385–5.789</styled-content></p><p><styled-content style="padding-left:40px; text-indent:-20px; display:block;">Char. 18: 2.647 → 2.714–2.913</styled-content></p><p><styled-content style="padding-left:40px; text-indent:-20px; display:block;">Female sternum VIII, anteromedian keel (49): short and blunt → long and slender</styled-content></p><p><styled-content style="padding-left:40px; text-indent:-20px; display:block;">Female sternum VIII, anteromedian sockets (53): larger extending somewhat posteriorly from keel’s base → small almost indistinct at each side of the keel</styled-content></p><p><styled-content style="padding-left:20px; text-indent:-20px; display:block;">Node 23 (gilliesi + node 22)</styled-content></p><p><styled-content style="padding-left:40px; text-indent:-20px; display:block;">Char. 2: 1.150–1.393 → 1.529–1.556</styled-content></p><p><styled-content style="padding-left:40px; text-indent:-20px; display:block;">Char. 7: 1.400–1.429 → 0.700–1.167</styled-content></p><p><styled-content style="padding-left:40px; text-indent:-20px; display:block;">Char. 13: 7.833–8.889 → 6.333–7.692</styled-content></p><p><styled-content style="padding-left:40px; text-indent:-20px; display:block;">Char. 18: 2.188 → 2.647</styled-content></p><p><styled-content style="padding-left:40px; text-indent:-20px; display:block;">FW, max number of cells closed by imv (36): &gt;3 → 1–2</styled-content></p><p><styled-content style="padding-left:20px; text-indent:-20px; display:block;">Node 24 (<tp:taxon-name><tp:taxon-name-part taxon-name-part-type="subfamily">Asthenopodinae</tp:taxon-name-part></tp:taxon-name> except <italic><tp:taxon-name><tp:taxon-name-part taxon-name-part-type="genus">Asthenopodes</tp:taxon-name-part></tp:taxon-name></italic>):</styled-content></p><p><styled-content style="padding-left:40px; text-indent:-20px; display:block;">Char. 0: 1.211–1.765 → 1.909–1.923</styled-content></p><p><styled-content style="padding-left:40px; text-indent:-20px; display:block;">Char. 3: 0.364–0.371 → 0.339–0.347</styled-content></p><p><styled-content style="padding-left:40px; text-indent:-20px; display:block;">Char. 5: 2.167–2.271 → 2.302–2.308</styled-content></p><p><styled-content style="padding-left:40px; text-indent:-20px; display:block;">Char. 12: 5.455 → 4.500–5.200</styled-content></p><p><styled-content style="padding-left:40px; text-indent:-20px; display:block;">Char. 18: 2.000–2.071 → 2.188</styled-content></p><p><styled-content style="padding-left:40px; text-indent:-20px; display:block;">Char. 21: 1.625–1.833 → 1.231–1.375</styled-content></p><p><styled-content style="padding-left:40px; text-indent:-20px; display:block;">Char. 22: 3.750–4.000 → 4.083–4.333</styled-content></p><p><styled-content style="padding-left:40px; text-indent:-20px; display:block;">Char. 24: 1.625–1.639 → 1.577</styled-content></p><p><styled-content style="padding-left:40px; text-indent:-20px; display:block;">Gill on abdominal segment I (67): single → bilamellate</styled-content></p><p><styled-content style="padding-left:20px; text-indent:-20px; display:block;">Node 25 (<tp:taxon-name><tp:taxon-name-part taxon-name-part-type="subfamily">Asthenopodinae</tp:taxon-name-part></tp:taxon-name>):</styled-content></p><p><styled-content style="padding-left:40px; text-indent:-20px; display:block;">Char. 1: 0.400–0.533 → 0.645–0.667</styled-content></p><p><styled-content style="padding-left:40px; text-indent:-20px; display:block;">Char. 13: 11.667 → 7.833–8.889</styled-content></p><p><styled-content style="padding-left:40px; text-indent:-20px; display:block;">Char. 19: 0.287–0.319 → 0.169–0.184</styled-content></p><p><styled-content style="padding-left:40px; text-indent:-20px; display:block;">Char. 27: 3.688–4.000 → 2.196–2.412</styled-content></p><p><styled-content style="padding-left:40px; text-indent:-20px; display:block;">Female sternum VIII, anteromedian keel (48): absent → present</styled-content></p><p><styled-content style="padding-left:40px; text-indent:-20px; display:block;">Eggs, chorionic plates(large disk-like) (54): absent → present</styled-content></p><p><styled-content style="padding-left:40px; text-indent:-20px; display:block;">Eggs, chorionic plates(small disk-like) (57): absent → present</styled-content></p><p><styled-content style="padding-left:40px; text-indent:-20px; display:block;">Nymphal left mandibular tusk, apical denticles (61): 1 → 3</styled-content></p><p><styled-content style="padding-left:40px; text-indent:-20px; display:block;">Nymphal right mandibular tusk, apical denticles (62): 1 → 2</styled-content></p><p><styled-content style="padding-left:40px; text-indent:-20px; display:block;">Nymphal mandibular tusks, small basal tubercle on outer dorsal surface (66): absent → present</styled-content></p><p><styled-content style="padding-left:40px; text-indent:-20px; display:block;">Nymph, occipital region (69): not strongly developed, flat → strongly expanded, convex</styled-content></p><p><styled-content style="padding-left:40px; text-indent:-20px; display:block;">Nymphs, denticles on fore tarsal claws (70): absent → present</styled-content></p><p><styled-content style="padding-left:20px; text-indent:-20px; display:block;">Node 26 (<italic><tp:taxon-name><tp:taxon-name-part taxon-name-part-type="genus">Asthenopodes</tp:taxon-name-part> <tp:taxon-name-part taxon-name-part-type="species">traverae</tp:taxon-name-part></tp:taxon-name></italic> + <italic><tp:taxon-name><tp:taxon-name-part taxon-name-part-type="genus">Asthenopus</tp:taxon-name-part> <tp:taxon-name-part taxon-name-part-type="species">picteti</tp:taxon-name-part></tp:taxon-name></italic>):</styled-content></p><p><styled-content style="padding-left:40px; text-indent:-20px; display:block;">Char. 1: 0.645–0.667 → 1.205–1.320</styled-content></p><p><styled-content style="padding-left:40px; text-indent:-20px; display:block;">Char. 6: 10.000–12.000 → 14.000–16.000</styled-content></p><p><styled-content style="padding-left:40px; text-indent:-20px; display:block;">Char. 12: 6.333–6.667 → 8.100</styled-content></p><p><styled-content style="padding-left:40px; text-indent:-20px; display:block;">Char. 13: 7.833–8.889 → 6.714–7.400</styled-content></p><!--PageBreak--><p><styled-content style="padding-left:40px; text-indent:-20px; display:block;">Char. 14: 2.380–2.500 → 2.600–2.667</styled-content></p><p><styled-content style="padding-left:40px; text-indent:-20px; display:block;">Char. 15: 5.417–5.769 → 5.818–5.909</styled-content></p><p><styled-content style="padding-left:40px; text-indent:-20px; display:block;">Char. 23: 7.000–13.000 → 6.000</styled-content></p><p><styled-content style="padding-left:40px; text-indent:-20px; display:block;">Styliger plate, median plate, shape of hind margin (42): straight or convex → markedly concave (lateral margins projected posteriorly)</styled-content></p><p><styled-content style="padding-left:20px; text-indent:-20px; display:block;">Node 27 (<italic><tp:taxon-name><tp:taxon-name-part taxon-name-part-type="genus">Asthenopodes</tp:taxon-name-part></tp:taxon-name></italic>):</styled-content></p><p><styled-content style="padding-left:40px; text-indent:-20px; display:block;">Char. 0: 1.211–1.765 → 1.133–1.188</styled-content></p><p><styled-content style="padding-left:40px; text-indent:-20px; display:block;">Char. 5: 2.167–2.271 → 1.983–2.047</styled-content></p><p><styled-content style="padding-left:40px; text-indent:-20px; display:block;">Char. 10: 0.241–0.250 → 0.337–0.366</styled-content></p><p><styled-content style="padding-left:40px; text-indent:-20px; display:block;">Char. 12: 5.455 → 6.333–6.667</styled-content></p><p><styled-content style="padding-left:40px; text-indent:-20px; display:block;">Apex of male foretarsal claw (31): not or slightly expanded → strongly expanded (apex 3 times wider than stalk)</styled-content></p><p><styled-content style="padding-left:40px; text-indent:-20px; display:block;">Pedestal, form (40): similar width along its length → much narrower basally</styled-content></p><p><styled-content style="padding-left:20px; text-indent:-20px; display:block;">Node 28 (<italic><tp:taxon-name><tp:taxon-name-part taxon-name-part-type="genus">Asthenopus</tp:taxon-name-part> <tp:taxon-name-part taxon-name-part-type="species">angelae</tp:taxon-name-part></tp:taxon-name></italic> + <italic><tp:taxon-name><tp:taxon-name-part taxon-name-part-type="genus">Asthenopus</tp:taxon-name-part> <tp:taxon-name-part taxon-name-part-type="species">magnus</tp:taxon-name-part></tp:taxon-name></italic>):</styled-content></p><p><styled-content style="padding-left:40px; text-indent:-20px; display:block;">Char. 13: 5.385–5.789 → 6.154–6.231</styled-content></p><p><styled-content style="padding-left:40px; text-indent:-20px; display:block;">Cleft between large and small penile lobes (47): long, opened → short, closed</styled-content></p><p><styled-content style="padding-left:20px; text-indent:-20px; display:block;">Node 29 (<italic><tp:taxon-name><tp:taxon-name-part taxon-name-part-type="genus">Asthenopus</tp:taxon-name-part> <tp:taxon-name-part taxon-name-part-type="species">curtus</tp:taxon-name-part></tp:taxon-name></italic> + <italic><tp:taxon-name><tp:taxon-name-part taxon-name-part-type="genus">Asthenopus</tp:taxon-name-part> <tp:taxon-name-part taxon-name-part-type="species">angelae</tp:taxon-name-part></tp:taxon-name></italic> + <italic><tp:taxon-name><tp:taxon-name-part taxon-name-part-type="genus">Asthenopus</tp:taxon-name-part> <tp:taxon-name-part taxon-name-part-type="species">magnus</tp:taxon-name-part></tp:taxon-name></italic>):</styled-content></p><p><styled-content style="padding-left:40px; text-indent:-20px; display:block;">Char. 2: 1.529–1.556 → 1.456–1.457</styled-content></p><p><styled-content style="padding-left:40px; text-indent:-20px; display:block;">Char. 3: 0.339–0.347 → 0.286–0.298</styled-content></p><p><styled-content style="padding-left:40px; text-indent:-20px; display:block;">Char. 19: 0.292 → 0.323–0.353</styled-content></p><p><styled-content style="padding-left:20px; text-indent:-20px; display:block;">Node 30 (<italic><tp:taxon-name><tp:taxon-name-part taxon-name-part-type="genus">Asthenopus</tp:taxon-name-part> <tp:taxon-name-part taxon-name-part-type="species">hubbardi</tp:taxon-name-part></tp:taxon-name></italic> + <italic><tp:taxon-name><tp:taxon-name-part taxon-name-part-type="genus">Asthenopus</tp:taxon-name-part> <tp:taxon-name-part taxon-name-part-type="species">curtus</tp:taxon-name-part></tp:taxon-name></italic> + <italic><tp:taxon-name><tp:taxon-name-part taxon-name-part-type="genus">Asthenopus</tp:taxon-name-part> <tp:taxon-name-part taxon-name-part-type="species">angelae</tp:taxon-name-part></tp:taxon-name></italic> + <italic><tp:taxon-name><tp:taxon-name-part taxon-name-part-type="genus">Asthenopus</tp:taxon-name-part> <tp:taxon-name-part taxon-name-part-type="species">magnus</tp:taxon-name-part></tp:taxon-name></italic>):</styled-content></p><p><styled-content style="padding-left:40px; text-indent:-20px; display:block;">Char. 9: 1.369–1.653 → 1.730–1.850</styled-content></p><p><styled-content style="padding-left:40px; text-indent:-20px; display:block;">Char. 14: 2.077–2.476 → 1.955–2.000</styled-content></p><p><styled-content style="padding-left:40px; text-indent:-20px; display:block;">Char. 15: 5.417–5.778 → 3.846–4.500</styled-content></p><p><styled-content style="padding-left:40px; text-indent:-20px; display:block;">Char. 17: 1.125–1.300 → 1.600–1.667</styled-content></p><p><styled-content style="padding-left:20px; text-indent:-20px; display:block;">Node 31 (<italic><tp:taxon-name><tp:taxon-name-part taxon-name-part-type="genus">Asthenopus</tp:taxon-name-part></tp:taxon-name></italic> s.s.):</styled-content></p><p><styled-content style="padding-left:40px; text-indent:-20px; display:block;">Char. 1: 0.645–0.652 → 0.584–0.587</styled-content></p><p><styled-content style="padding-left:40px; text-indent:-20px; display:block;">Char. 7: 0.700–1.167 → 0.222–0.300</styled-content></p><p><styled-content style="padding-left:40px; text-indent:-20px; display:block;">Male foretarsite 1(form) (29): subquadrate → subrectangular</styled-content></p><p><styled-content style="padding-left:40px; text-indent:-20px; display:block;">Penes, apical spine (45): absent or slightly marked as a continuation of the penes → present, distinctly protruding from the penes</styled-content></p><p><styled-content style="padding-left:40px; text-indent:-20px; display:block;">Cleft between large and small penile lobes (47): absent → long, opened</styled-content></p><p><styled-content style="padding-left:40px; text-indent:-20px; display:block;">Clypeus, median proyection (60): present → absent</styled-content></p><p><styled-content style="padding-left:20px; text-indent:-20px; display:block;">Node 32 (<italic><tp:taxon-name><tp:taxon-name-part taxon-name-part-type="genus">Tortopsis</tp:taxon-name-part></tp:taxon-name></italic> + <italic><tp:taxon-name><tp:taxon-name-part taxon-name-part-type="genus">Tortopus</tp:taxon-name-part></tp:taxon-name></italic>):</styled-content></p><p><styled-content style="padding-left:40px; text-indent:-20px; display:block;">Char. 2: 1.987 → 2.044–2.268</styled-content></p><p><styled-content style="padding-left:40px; text-indent:-20px; display:block;">Char. 6: 6.000–9.000 → 1.000</styled-content></p><p><styled-content style="padding-left:40px; text-indent:-20px; display:block;">Char. 7: 1.000 → 0.000</styled-content></p><p><styled-content style="padding-left:40px; text-indent:-20px; display:block;">Char. 15: 5.417–5.769 → 6.364</styled-content></p><p><styled-content style="padding-left:40px; text-indent:-20px; display:block;">Fore tarsite 5 apex (30): blunt or transv ridge → trilobed</styled-content></p><p><styled-content style="padding-left:40px; text-indent:-20px; display:block;">HW, anal area (38): with any or few crossveins → with many crossveins forming a network</styled-content></p><p><styled-content style="padding-left:40px; text-indent:-20px; display:block;">Female sternum VIII, sockets position (51): anterior → submedian</styled-content></p><!--PageBreak--></app><fig id="F20" position="float" orientation="portrait"><label>Figure 20.</label><caption><p>Foreleg of male imago, detail of articulation between tibia and tarsus: <bold>A</bold> <italic><tp:taxon-name><tp:taxon-name-part taxon-name-part-type="genus">Asthenopodes</tp:taxon-name-part> <tp:taxon-name-part taxon-name-part-type="species">picteti</tp:taxon-name-part></tp:taxon-name></italic> <bold>B</bold> <italic><tp:taxon-name><tp:taxon-name-part taxon-name-part-type="genus">Asthenopodes</tp:taxon-name-part> <tp:taxon-name-part taxon-name-part-type="species">chumuco</tp:taxon-name-part></tp:taxon-name></italic> <bold>C</bold> <italic><tp:taxon-name><tp:taxon-name-part taxon-name-part-type="genus">Asthenopodes</tp:taxon-name-part> <tp:taxon-name-part taxon-name-part-type="species">traverae</tp:taxon-name-part></tp:taxon-name></italic> <bold>D</bold> <italic><tp:taxon-name><tp:taxon-name-part taxon-name-part-type="genus">Hubbardipes</tp:taxon-name-part> <tp:taxon-name-part taxon-name-part-type="species">crenulatus</tp:taxon-name-part></tp:taxon-name></italic> <bold>E</bold> <italic><tp:taxon-name><tp:taxon-name-part taxon-name-part-type="genus">Priasthenopus</tp:taxon-name-part> <tp:taxon-name-part taxon-name-part-type="species">gilliesi</tp:taxon-name-part></tp:taxon-name></italic> <bold>F</bold> <italic><tp:taxon-name><tp:taxon-name-part taxon-name-part-type="genus">Asthenopus</tp:taxon-name-part> <tp:taxon-name-part taxon-name-part-type="species">angelae</tp:taxon-name-part></tp:taxon-name></italic> <bold>G</bold> <italic><tp:taxon-name><tp:taxon-name-part taxon-name-part-type="genus">Asthenopus</tp:taxon-name-part> <tp:taxon-name-part taxon-name-part-type="species">curtus</tp:taxon-name-part></tp:taxon-name></italic> <bold>H</bold> <italic><tp:taxon-name><tp:taxon-name-part taxon-name-part-type="genus">Asthenopus</tp:taxon-name-part> <tp:taxon-name-part taxon-name-part-type="species">guarani</tp:taxon-name-part></tp:taxon-name></italic> <bold>I</bold> <italic><tp:taxon-name><tp:taxon-name-part taxon-name-part-type="genus">Asthenopus</tp:taxon-name-part> <tp:taxon-name-part taxon-name-part-type="species">hubbardi</tp:taxon-name-part></tp:taxon-name></italic> <bold>J</bold> <italic><tp:taxon-name><tp:taxon-name-part taxon-name-part-type="genus">Asthenopus</tp:taxon-name-part> <tp:taxon-name-part taxon-name-part-type="species">magnus</tp:taxon-name-part></tp:taxon-name></italic>; <bold>K</bold> <italic><tp:taxon-name><tp:taxon-name-part taxon-name-part-type="genus">Povilla</tp:taxon-name-part> <tp:taxon-name-part taxon-name-part-type="species">adusta</tp:taxon-name-part></tp:taxon-name></italic> <bold>L</bold> <italic><tp:taxon-name><tp:taxon-name-part taxon-name-part-type="genus">Ephoron</tp:taxon-name-part></tp:taxon-name></italic> sp. Abbreviations: Ti = tibia; Ta1 = tarsal segment 1; Ta2 = tarsal segment 2.</p></caption><graphic xmlns:xlink="http://www.w3.org/1999/xlink" xlink:href="zookeys-478-045-g020.jpg" position="float" orientation="portrait" xlink:type="simple" id="oo_37691.jpg"/></fig></tp:treatment-sec><ref-list><ref id="B11"><mixed-citation xmlns:xlink="http://www.w3.org/1999/xlink" xlink:type="simple"><person-group><name name-style="western"><surname>Domínguez</surname><given-names>E</given-names></name></person-group> (<year>1989</year>) <article-title>Primera cita de <tp:taxon-name><tp:taxon-name-part taxon-name-part-type="genus">Asthenopus</tp:taxon-name-part> <tp:taxon-name-part taxon-name-part-type="species">curtus</tp:taxon-name-part></tp:taxon-name> (Hagen) (<tp:taxon-name><tp:taxon-name-part taxon-name-part-type="order">Ephemeroptera</tp:taxon-name-part></tp:taxon-name> : <tp:taxon-name><tp:taxon-name-part taxon-name-part-type="family">Polymitarcyidae</tp:taxon-name-part></tp:taxon-name>) para la Republica de Ecuador.</article-title><source>Revista de la Societad Entomologica Argentina</source><volume>45</volume>: <fpage>173</fpage>–<lpage>174</lpage>.</mixed-citation></ref><ref id="B12"><mixed-citation xmlns:xlink="http://www.w3.org/1999/xlink" xlink:type="simple"><person-group><name name-style="western"><surname>Domínguez</surname><given-names>E</given-names></name><name name-style="western"><surname>Molineri</surname><given-names>C</given-names></name><name name-style="western"><surname>Pescador</surname><given-names>ML</given-names></name><name name-style="western"><surname>Hubbard</surname><given-names>MD</given-names></name><name name-style="western"><surname>Nieto</surname><given-names>C</given-names></name></person-group> (<year>2006</year>) <source><tp:taxon-name><tp:taxon-name-part taxon-name-part-type="order">Ephemeroptera</tp:taxon-name-part></tp:taxon-name> of South America. Aquatic Biodiversity in Latin America</source>. <publisher-name>Pensoft</publisher-name>, <size units="page">650 pp</size>.</mixed-citation></ref><ref id="B9"><mixed-citation xmlns:xlink="http://www.w3.org/1999/xlink" xlink:type="simple"><person-group><name name-style="western"><surname>De-Souza</surname><given-names>MR</given-names></name><name name-style="western"><surname>Molineri</surname><given-names>C</given-names></name></person-group> (<year>2012</year>) <article-title>The adults and nymphs of Asthenopus angelae new species (<tp:taxon-name><tp:taxon-name-part taxon-name-part-type="order">Ephemeroptera</tp:taxon-name-part></tp:taxon-name>: <tp:taxon-name><tp:taxon-name-part taxon-name-part-type="family">Polymitarcyidae</tp:taxon-name-part></tp:taxon-name>) from Argentina, Bolivia, Brazil and Colombia.</article-title><source>Zootaxa</source><volume>3399</volume>: <fpage>45</fpage>–<lpage>52</lpage>.</mixed-citation></ref></ref-list></tp:taxon-treatment>
