# Supplementary material for: Phylogeny and biogeography of Asthenopodinae with a revision of Asthenopus, reinstatement of Asthenopodes, and the description of the new genera Hubbardipes and Priasthenopus (Ephemeroptera, Polymitarcyidae)
Source: Zookeys. 2015 Jan 28;(478):45–128. doi: 10.3897/zookeys.478.8057 (PMC4319052; doi:10.3897/zookeys.478.8057)
Supplement: XML Treatment for Asthenopus hubbardi [file zookeys.478.8057-treatment13.xml]

<!DOCTYPE tp:taxon-treatment
  PUBLIC "-//TaxonX//DTD Taxonomic Treatment Publishing DTD v0 20100105//EN" "tax-treatment-NSO.dtd">
<tp:taxon-treatment xmlns:tp="http://www.plazi.org/taxpub"><tp:treatment-meta><kwd-group><label>Taxon classification</label><kwd><named-content content-type="kingdom">Animalia</named-content></kwd><kwd><named-content content-type="order">Ephemeroptera</named-content></kwd><kwd><named-content content-type="family">Polymitarcyidae</named-content></kwd></kwd-group><mixed-citation publication-type="journal"><person-group><name><surname>Molineri</surname><given-names>Carlos</given-names></name><name><surname>Salles</surname><given-names>Frederico F.</given-names></name><name><surname>Peters</surname><given-names>Janice G.</given-names></name></person-group><article-title>Phylogeny and biogeography of <tp:taxon-name><tp:taxon-name-part taxon-name-part-type="subfamily">Asthenopodinae</tp:taxon-name-part></tp:taxon-name> with a revision of <italic><tp:taxon-name><tp:taxon-name-part taxon-name-part-type="genus">Asthenopus</tp:taxon-name-part></tp:taxon-name></italic>, reinstatement of <italic><tp:taxon-name><tp:taxon-name-part taxon-name-part-type="genus">Asthenopodes</tp:taxon-name-part></tp:taxon-name></italic>, and the description of the new genera <italic><tp:taxon-name><tp:taxon-name-part taxon-name-part-type="genus">Hubbardipes</tp:taxon-name-part></tp:taxon-name></italic> and <italic><tp:taxon-name><tp:taxon-name-part taxon-name-part-type="genus">Priasthenopus</tp:taxon-name-part></tp:taxon-name></italic> (<tp:taxon-name><tp:taxon-name-part taxon-name-part-type="order">Ephemeroptera</tp:taxon-name-part></tp:taxon-name>, <tp:taxon-name><tp:taxon-name-part taxon-name-part-type="family">Polymitarcyidae</tp:taxon-name-part></tp:taxon-name>)</article-title><source>Zookeys</source><day>28</day><month>1</month><year>2015</year><volume>2015</volume><issue>478</issue><fpage>45</fpage><lpage>128</lpage><pub-id pub-id-type="doi">10.3897/zookeys.478.8057</pub-id></mixed-citation></tp:treatment-meta><tp:nomenclature><tp:taxon-name>
                        <tp:taxon-name-part taxon-name-part-type="genus">Asthenopus</tp:taxon-name-part>
                        <tp:taxon-name-part taxon-name-part-type="species">hubbardi</tp:taxon-name-part>
                        <object-id xmlns:xlink="http://www.w3.org/1999/xlink" content-type="zoobank" xlink:type="simple">http://zoobank.org/1904C509-C6F5-45F3-9623-F7256CA7D022</object-id></tp:taxon-name><tp:taxon-status xmlns:xlink="http://www.w3.org/1999/xlink" xlink:type="simple">sp. n.</tp:taxon-status><xref ref-type="fig" rid="F16">Figs 16E–F</xref><xref ref-type="fig" rid="F17">, 17C</xref><xref ref-type="fig" rid="F18">, 18D</xref><xref ref-type="fig" rid="F18">, 18H</xref><xref ref-type="fig" rid="F20">, 20I</xref><!--PageBreak--><!--PageBreak--></tp:nomenclature><tp:treatment-sec sec-type="Material"><title>Material.</title><p>holotype male imago (slide IBN479CM) from Colombia, Amazonas, Puerto Nariño, Loreto Yacu, <named-content xmlns:xlink="http://www.w3.org/1999/xlink" content-type="dwc:verbatimCoordinates" xlink:type="simple">S 3°44'26" − W 70°27'19"</named-content>, 5.ii.1999, luz 6−8 h, M.C. Zúñiga, E. Domínguez and C. Molineri cols.; and paratypes: 1 female imago (slide IBN574CM) same data as holotype; and 1 male imago (slide IBN605CM) from Colombia, Amazonas, Puerto Nariño, Lago Tarapoto, <named-content xmlns:xlink="http://www.w3.org/1999/xlink" content-type="dwc:verbatimCoordinates" xlink:type="simple">S 3°47'47" − W 70°25'17"</named-content>, 4.ii.1999, light trap 18–20 hs, M.C. Zúñiga, E. Domínguez and C. Molineri cols. Holotype deposited in MUSENUV, paratypes in IBN.</p></tp:treatment-sec><tp:treatment-sec sec-type="Diagnosis"><title>Diagnosis.</title><p><italic><tp:taxon-name><tp:taxon-name-part taxon-name-part-type="genus">Asthenopus</tp:taxon-name-part> <tp:taxon-name-part taxon-name-part-type="species">hubbardi</tp:taxon-name-part></tp:taxon-name></italic>, known from adults of both sexes, can be distinguished from the other species in the genus by the following combination of characters (one autapomorphy is listed in Appendix <xref ref-type="app" rid="APP2">2</xref>): 1) male FW 7.8–9.2 (Fig. <xref ref-type="fig" rid="F16">16E–F</xref>), female FW 13.0; 2) forelegs of male 0.57–0.65 × the length of FW, apex of foretibia with stout spines (Fig. <xref ref-type="fig" rid="F20">20I</xref>); 3) pronotum width/length ratio: 2.1 (male), 2.7 (female); 4) FW with 4–14 relatively short marginal intercalaries (ca. 20 in female), hind wings without marginal intercalaries (present in all spaces in female); 5) FW with 2–3 cross veins between Rs and MA basal to Rs fork, in both sexes; 6) forceps relatively slender, ratio length/basal width 4.7–6.0 (Fig. <xref ref-type="fig" rid="F17">17C</xref>); 7) penes tubular and robust, furrow separating penis lobe from thumb well marked, median remnant of styliger plate subrectangular, pedestals subrectangular to subovate, relatively large (Fig. <xref ref-type="fig" rid="F17">17C</xref>); 8) female sternum VIII with reduced female sockets, anteromedian keel present (Fig. <xref ref-type="fig" rid="F18">18H</xref>); 9) eggs ratio maximum width of egg/maximum width of PC 1.1–1.3, cap formed by 3–8 filaments, chorionic plates almost contiguous (Fig. <xref ref-type="fig" rid="F18">18D</xref>).</p><p>Male imago. Length (mm): body, 7.0–7.1; FW, 7.8–9.2; HW, 3.3–4.0; leg I, 5.1–5.2; cerci, 22.0–23.0. General color whitish brown. Head whitish shaded black dorsally except thin line along hind margin, with a pair of blackish short lines anteriorly to median ocellus. Antennae whitish shaded gray at margins of scape. Thorax. Pronotum ratio width/length: 2.1. Pronotum yellowish translucent widely shaded black, except on pale transversal line between anterior and posterior rings, and on mediolongitudinal line of posterior ring, and posterolateral oblique dashes. Meso- and metanotum whitish yellow shaded black on carinae and margins, also shaded on black on posteromedian triangular zone. Legs whitish shaded gray on dorsum of foreleg, all coxae, and on legs II–III on apex of tibiae and dorsum of tarsi; foretarsal segment 1 is shown in Fig. <xref ref-type="fig" rid="F20">20I</xref>. Wings (Fig. <xref ref-type="fig" rid="F16">16E–F</xref>) membrane hyaline except apically whitish on C and Sc areas, veins translucent yellow turning hyaline distally, except basal 2/3 of veins Sc and R<sub>1</sub> yellowish; 2 cross veins between R and M basally to R stem. Abdomen whitish shaded almost completely with brownish gray except at pale intersegmental membranes, oblique dashes on lateral zones of terga I–VIII, submedian pale spots on anterior margin of terga II–IX, and single posteromedian pale spot on terga III–IX. Genitalia (Fig. <xref ref-type="fig" rid="F17">17C</xref>) whitish except penes yellowish. Caudal filaments whitish, slightly shaded gray on basal segments of cerci.</p><!--PageBreak--><!--PageBreak--><p>Female imago. Length (mm): body, 10.5; FW 13.0; HW, 5.0, cerci 3.8. Similar to male, shaded dorsally more uniformly and markedly. Pronotum ratio width/length: 2.7. FW with 4 cross veins between R and M basal to R stem (none of them just below fork). Abdominal sternum VIII with keel as in Fig. <xref ref-type="fig" rid="F18">18H</xref>. Cerci yellowish turning whitish apically; ratio length cercus /FW = 0.3.</p><p>Eggs (Fig. <xref ref-type="fig" rid="F18">18D</xref>). Length, 210–245 µ; width, 135–150 µ. Polar caps (maximum width, 110–135 µ) formed by 3–8 long coiled threads. The chorionic plates are almost contiguous, leaving a reduced smooth chorionic surface among them (Fig. <xref ref-type="fig" rid="F18">18D</xref>).</p></tp:treatment-sec><tp:treatment-sec sec-type="Etymology"><title>Etymology.</title><p>The species is named for Mike Hubbard who has contributed significantly to the understanding of mayflies throughout the world.</p></tp:treatment-sec><tp:treatment-sec sec-type="Distribution"><title>Distribution.</title><p>Two near localities in the Amazonas River from Colombia.</p></tp:treatment-sec><tp:treatment-sec sec-type="Discussion"><title>Discussion.</title><p>This species is very similar to <italic><tp:taxon-name><tp:taxon-name-part taxon-name-part-type="genus">Asthenopus</tp:taxon-name-part> <tp:taxon-name-part taxon-name-part-type="species">angelae</tp:taxon-name-part></tp:taxon-name></italic>, and both were collected in the same lightraps in Colombia, nevertheless they can be separated because <italic><tp:taxon-name><tp:taxon-name-part taxon-name-part-type="genus">Asthenopus</tp:taxon-name-part> <tp:taxon-name-part taxon-name-part-type="species">hubbardi</tp:taxon-name-part></tp:taxon-name></italic> shows translucent veins in the wings (brownish in <italic><tp:taxon-name><tp:taxon-name-part taxon-name-part-type="genus">Asthenopus</tp:taxon-name-part> <tp:taxon-name-part taxon-name-part-type="species">angelae</tp:taxon-name-part></tp:taxon-name></italic>); in most specimens a cross vein is present just below R fork in <italic><tp:taxon-name><tp:taxon-name-part taxon-name-part-type="genus">Asthenopus</tp:taxon-name-part> <tp:taxon-name-part taxon-name-part-type="species">angelae</tp:taxon-name-part></tp:taxon-name></italic> (more basal or distal in <italic><tp:taxon-name><tp:taxon-name-part taxon-name-part-type="genus">Asthenopus</tp:taxon-name-part> <tp:taxon-name-part taxon-name-part-type="species">hubbardi</tp:taxon-name-part></tp:taxon-name></italic>), and the penes are shorter and well separated from the basal thumb in <italic><tp:taxon-name><tp:taxon-name-part taxon-name-part-type="genus">Asthenopus</tp:taxon-name-part> <tp:taxon-name-part taxon-name-part-type="species">hubbardi</tp:taxon-name-part></tp:taxon-name></italic> (similar to <italic><tp:taxon-name><tp:taxon-name-part taxon-name-part-type="genus">Asthenopus</tp:taxon-name-part> <tp:taxon-name-part taxon-name-part-type="species">curtus</tp:taxon-name-part></tp:taxon-name></italic>). <italic><tp:taxon-name><tp:taxon-name-part taxon-name-part-type="genus">Asthenopus</tp:taxon-name-part> <tp:taxon-name-part taxon-name-part-type="species">hubbardi</tp:taxon-name-part></tp:taxon-name></italic> is further characterized because foretibia (Fig. <xref ref-type="fig" rid="F20">20I</xref>) presents strong marginal spines (weak or absent in <italic><tp:taxon-name><tp:taxon-name-part taxon-name-part-type="genus">Asthenopus</tp:taxon-name-part> <tp:taxon-name-part taxon-name-part-type="species">curtus</tp:taxon-name-part></tp:taxon-name></italic>).</p></tp:treatment-sec><tp:treatment-sec><!--Section generated to contain objects referenced in tp:taxon-treatment.--><fig id="F16" position="float" orientation="portrait"><label>Figure 16.</label><caption><p><italic><tp:taxon-name><tp:taxon-name-part taxon-name-part-type="genus">Asthenopus</tp:taxon-name-part></tp:taxon-name></italic> fore (FW) and hind wings (HW) of male imago. <bold>A–B</bold> <italic><tp:taxon-name><tp:taxon-name-part taxon-name-part-type="genus">Asthenopus</tp:taxon-name-part> <tp:taxon-name-part taxon-name-part-type="species">curtus</tp:taxon-name-part></tp:taxon-name></italic> FW &amp; HW <bold>C–D</bold> <italic><tp:taxon-name><tp:taxon-name-part taxon-name-part-type="genus">Asthenopus</tp:taxon-name-part> <tp:taxon-name-part taxon-name-part-type="species">magnus</tp:taxon-name-part></tp:taxon-name></italic> FW &amp; HW <bold>E–F</bold> <italic><tp:taxon-name><tp:taxon-name-part taxon-name-part-type="genus">Asthenopus</tp:taxon-name-part> <tp:taxon-name-part taxon-name-part-type="species">hubbardi</tp:taxon-name-part></tp:taxon-name></italic> FW &amp; HW <bold>G–I</bold> <italic><tp:taxon-name><tp:taxon-name-part taxon-name-part-type="genus">Asthenopus</tp:taxon-name-part> <tp:taxon-name-part taxon-name-part-type="species">guarani</tp:taxon-name-part></tp:taxon-name></italic>, FW (details) &amp; HW <bold>J–K</bold> <italic><tp:taxon-name><tp:taxon-name-part taxon-name-part-type="genus">Asthenopus</tp:taxon-name-part> <tp:taxon-name-part taxon-name-part-type="species">angelae</tp:taxon-name-part></tp:taxon-name></italic> (from Argentina) FW &amp; HW. <italic><tp:taxon-name><tp:taxon-name-part taxon-name-part-type="genus">Ephoron</tp:taxon-name-part></tp:taxon-name></italic> sp.: <bold>L</bold> male HW (x.i. =  extra intercalary). Stereomicroscope photographs (except <bold>L</bold> line drawing).</p></caption><graphic xmlns:xlink="http://www.w3.org/1999/xlink" xlink:href="zookeys-478-045-g016.jpg" position="float" orientation="portrait" xlink:type="simple" id="oo_37687.jpg"/></fig><fig id="F17" position="float" orientation="portrait"><label>Figure 17.</label><caption><p><italic><tp:taxon-name><tp:taxon-name-part taxon-name-part-type="genus">Asthenopus</tp:taxon-name-part></tp:taxon-name></italic>, general ventral view of male genitalia and detail of penes. <bold>A–B</bold> <italic><tp:taxon-name><tp:taxon-name-part taxon-name-part-type="genus">Asthenopus</tp:taxon-name-part> <tp:taxon-name-part taxon-name-part-type="species">curtus</tp:taxon-name-part></tp:taxon-name></italic> <bold>C</bold> <italic><tp:taxon-name><tp:taxon-name-part taxon-name-part-type="genus">Asthenopus</tp:taxon-name-part> <tp:taxon-name-part taxon-name-part-type="species">hubbardi</tp:taxon-name-part></tp:taxon-name></italic> <bold>D</bold> <italic><tp:taxon-name><tp:taxon-name-part taxon-name-part-type="genus">Asthenopus</tp:taxon-name-part> <tp:taxon-name-part taxon-name-part-type="species">angelae</tp:taxon-name-part></tp:taxon-name></italic> <bold>E–F</bold> <italic><tp:taxon-name><tp:taxon-name-part taxon-name-part-type="genus">Asthenopus</tp:taxon-name-part> <tp:taxon-name-part taxon-name-part-type="species">guarani</tp:taxon-name-part></tp:taxon-name></italic> <bold>G</bold> <italic><tp:taxon-name><tp:taxon-name-part taxon-name-part-type="genus">Asthenopus</tp:taxon-name-part> <tp:taxon-name-part taxon-name-part-type="species">magnus</tp:taxon-name-part></tp:taxon-name></italic>. Light microscope photographs.</p></caption><graphic xmlns:xlink="http://www.w3.org/1999/xlink" xlink:href="zookeys-478-045-g017.jpg" position="float" orientation="portrait" xlink:type="simple" id="oo_37688.jpg"/></fig><fig id="F18" position="float" orientation="portrait"><label>Figure 18.</label><caption><p><italic><tp:taxon-name><tp:taxon-name-part taxon-name-part-type="genus">Asthenopus</tp:taxon-name-part></tp:taxon-name></italic>, SEM photographs. Eggs: <bold>A</bold> <italic><tp:taxon-name><tp:taxon-name-part taxon-name-part-type="genus">Asthenopus</tp:taxon-name-part> <tp:taxon-name-part taxon-name-part-type="species">curtus</tp:taxon-name-part></tp:taxon-name></italic> (egg extracted from mature nymph), <bold>B</bold> <italic><tp:taxon-name><tp:taxon-name-part taxon-name-part-type="genus">Asthenopus</tp:taxon-name-part> <tp:taxon-name-part taxon-name-part-type="species">angelae</tp:taxon-name-part></tp:taxon-name></italic> (egg extracted from mature nymph) <bold>C</bold> <tp:taxon-name><tp:taxon-name-part taxon-name-part-type="genus">Asthenopus</tp:taxon-name-part> <tp:taxon-name-part taxon-name-part-type="uncertainty-rank">cf.</tp:taxon-name-part> <tp:taxon-name-part taxon-name-part-type="species">guarani</tp:taxon-name-part></tp:taxon-name> <bold>D</bold> <italic><tp:taxon-name><tp:taxon-name-part taxon-name-part-type="genus">Asthenopus</tp:taxon-name-part> <tp:taxon-name-part taxon-name-part-type="species">hubbardi</tp:taxon-name-part></tp:taxon-name></italic>, <bold>E</bold> <italic><tp:taxon-name><tp:taxon-name-part taxon-name-part-type="genus">Asthenopus</tp:taxon-name-part> <tp:taxon-name-part taxon-name-part-type="species">magnus</tp:taxon-name-part></tp:taxon-name></italic>. Female abdominal sternum VIII: <bold>F</bold> <italic><tp:taxon-name><tp:taxon-name-part taxon-name-part-type="genus">Asthenopus</tp:taxon-name-part> <tp:taxon-name-part taxon-name-part-type="species">magnus</tp:taxon-name-part></tp:taxon-name></italic> <bold>G</bold> <italic><tp:taxon-name><tp:taxon-name-part taxon-name-part-type="genus">Asthenopus</tp:taxon-name-part> <tp:taxon-name-part taxon-name-part-type="species">curtus</tp:taxon-name-part></tp:taxon-name></italic> <bold>H</bold> <italic><tp:taxon-name><tp:taxon-name-part taxon-name-part-type="genus">Asthenopus</tp:taxon-name-part> <tp:taxon-name-part taxon-name-part-type="species">hubbardi</tp:taxon-name-part></tp:taxon-name></italic>.</p></caption><graphic xmlns:xlink="http://www.w3.org/1999/xlink" xlink:href="zookeys-478-045-g018.jpg" position="float" orientation="portrait" xlink:type="simple" id="oo_37689.jpg"/></fig><fig id="F20" position="float" orientation="portrait"><label>Figure 20.</label><caption><p>Foreleg of male imago, detail of articulation between tibia and tarsus: <bold>A</bold> <italic><tp:taxon-name><tp:taxon-name-part taxon-name-part-type="genus">Asthenopodes</tp:taxon-name-part> <tp:taxon-name-part taxon-name-part-type="species">picteti</tp:taxon-name-part></tp:taxon-name></italic> <bold>B</bold> <italic><tp:taxon-name><tp:taxon-name-part taxon-name-part-type="genus">Asthenopodes</tp:taxon-name-part> <tp:taxon-name-part taxon-name-part-type="species">chumuco</tp:taxon-name-part></tp:taxon-name></italic> <bold>C</bold> <italic><tp:taxon-name><tp:taxon-name-part taxon-name-part-type="genus">Asthenopodes</tp:taxon-name-part> <tp:taxon-name-part taxon-name-part-type="species">traverae</tp:taxon-name-part></tp:taxon-name></italic> <bold>D</bold> <italic><tp:taxon-name><tp:taxon-name-part taxon-name-part-type="genus">Hubbardipes</tp:taxon-name-part> <tp:taxon-name-part taxon-name-part-type="species">crenulatus</tp:taxon-name-part></tp:taxon-name></italic> <bold>E</bold> <italic><tp:taxon-name><tp:taxon-name-part taxon-name-part-type="genus">Priasthenopus</tp:taxon-name-part> <tp:taxon-name-part taxon-name-part-type="species">gilliesi</tp:taxon-name-part></tp:taxon-name></italic> <bold>F</bold> <italic><tp:taxon-name><tp:taxon-name-part taxon-name-part-type="genus">Asthenopus</tp:taxon-name-part> <tp:taxon-name-part taxon-name-part-type="species">angelae</tp:taxon-name-part></tp:taxon-name></italic> <bold>G</bold> <italic><tp:taxon-name><tp:taxon-name-part taxon-name-part-type="genus">Asthenopus</tp:taxon-name-part> <tp:taxon-name-part taxon-name-part-type="species">curtus</tp:taxon-name-part></tp:taxon-name></italic> <bold>H</bold> <italic><tp:taxon-name><tp:taxon-name-part taxon-name-part-type="genus">Asthenopus</tp:taxon-name-part> <tp:taxon-name-part taxon-name-part-type="species">guarani</tp:taxon-name-part></tp:taxon-name></italic> <bold>I</bold> <italic><tp:taxon-name><tp:taxon-name-part taxon-name-part-type="genus">Asthenopus</tp:taxon-name-part> <tp:taxon-name-part taxon-name-part-type="species">hubbardi</tp:taxon-name-part></tp:taxon-name></italic> <bold>J</bold> <italic><tp:taxon-name><tp:taxon-name-part taxon-name-part-type="genus">Asthenopus</tp:taxon-name-part> <tp:taxon-name-part taxon-name-part-type="species">magnus</tp:taxon-name-part></tp:taxon-name></italic>; <bold>K</bold> <italic><tp:taxon-name><tp:taxon-name-part taxon-name-part-type="genus">Povilla</tp:taxon-name-part> <tp:taxon-name-part taxon-name-part-type="species">adusta</tp:taxon-name-part></tp:taxon-name></italic> <bold>L</bold> <italic><tp:taxon-name><tp:taxon-name-part taxon-name-part-type="genus">Ephoron</tp:taxon-name-part></tp:taxon-name></italic> sp. Abbreviations: Ti = tibia; Ta1 = tarsal segment 1; Ta2 = tarsal segment 2.</p></caption><graphic xmlns:xlink="http://www.w3.org/1999/xlink" xlink:href="zookeys-478-045-g020.jpg" position="float" orientation="portrait" xlink:type="simple" id="oo_37691.jpg"/></fig><app id="APP2"><title>Appendix 2</title><p>List of apomorphies from terminals and nodes. Arrows separate plesiomorphic from apomorphic states.</p><p><styled-content style="padding-left:20px; text-indent:-20px; display:block;"><italic><tp:taxon-name><tp:taxon-name-part taxon-name-part-type="genus">Ephoron</tp:taxon-name-part></tp:taxon-name></italic>:</styled-content></p><p><styled-content style="padding-left:40px; text-indent:-20px; display:block;">No autapomorphies</styled-content></p><p><styled-content style="padding-left:20px; text-indent:-20px; display:block;"><italic><tp:taxon-name><tp:taxon-name-part taxon-name-part-type="genus">Campsurus</tp:taxon-name-part> <tp:taxon-name-part taxon-name-part-type="species">violaceus</tp:taxon-name-part></tp:taxon-name></italic>:</styled-content></p><p><styled-content style="padding-left:40px; text-indent:-20px; display:block;">Char. 1: 0.395 → 0.357–0.360</styled-content></p><p><styled-content style="padding-left:40px; text-indent:-20px; display:block;">Char. 13: 15.000–16.667 → 19.000–23.000</styled-content></p><p><styled-content style="padding-left:40px; text-indent:-20px; display:block;">Char. 15: 5.417–5.769 → 2.727–2.846</styled-content></p><p><styled-content style="padding-left:40px; text-indent:-20px; display:block;">Char. 17: 1.077–1.083 → 2.600</styled-content></p><p><styled-content style="padding-left:40px; text-indent:-20px; display:block;">Char. 21: 1.833 → 2.625–3.333</styled-content></p><p><styled-content style="padding-left:40px; text-indent:-20px; display:block;">Cleft between large and small penile lobes (47): absent → long, opened</styled-content></p><p><styled-content style="padding-left:40px; text-indent:-20px; display:block;">Female sternum VIII, anteromedian sockets (53): larger extending somewhat posteriorly from keel`s base → fused</styled-content></p><p><styled-content style="padding-left:20px; text-indent:-20px; display:block;"><italic><tp:taxon-name><tp:taxon-name-part taxon-name-part-type="genus">Povilla</tp:taxon-name-part></tp:taxon-name></italic>:</styled-content></p><p><styled-content style="padding-left:40px; text-indent:-20px; display:block;">Char. 3: 0.339–0.347 → 0.316</styled-content></p><p><styled-content style="padding-left:40px; text-indent:-20px; display:block;">FW vein IMP (33): free → IMP connected to MP1</styled-content></p><p><styled-content style="padding-left:20px; text-indent:-20px; display:block;"><italic><tp:taxon-name><tp:taxon-name-part taxon-name-part-type="genus">Languidipes</tp:taxon-name-part></tp:taxon-name></italic>:</styled-content></p><p><styled-content style="padding-left:40px; text-indent:-20px; display:block;">Char. 2: 1.661–1.736 → 3.174</styled-content></p><p><styled-content style="padding-left:40px; text-indent:-20px; display:block;">Char. 3: 0.339–0.347 → 0.375–0.464</styled-content></p><p><styled-content style="padding-left:40px; text-indent:-20px; display:block;">Char. 4: 2.000–2.214 → 2.447</styled-content></p><p><styled-content style="padding-left:40px; text-indent:-20px; display:block;">Char. 5: 2.302–2.447 → 3.382</styled-content></p><p><styled-content style="padding-left:40px; text-indent:-20px; display:block;">Char. 7: 0.700–1.167 → 1.667</styled-content></p><p><styled-content style="padding-left:40px; text-indent:-20px; display:block;">Char. 15: 5.417–6.800 → 9.333</styled-content></p><p><styled-content style="padding-left:40px; text-indent:-20px; display:block;">FW Cu sector, ICus join hind margin on (35): both near or anteriad to tornus → ICu1 close to tornus, ICu2 on basitornal margin</styled-content></p><p><styled-content style="padding-left:40px; text-indent:-20px; display:block;">Styliger plate, median plate (41): present → absent</styled-content></p><p><styled-content style="padding-left:40px; text-indent:-20px; display:block;">Gill on abdominal segment I (67): bilamellate → single</styled-content></p><p><styled-content style="padding-left:20px; text-indent:-20px; display:block;"><italic><tp:taxon-name><tp:taxon-name-part taxon-name-part-type="species">picteti</tp:taxon-name-part></tp:taxon-name></italic>:</styled-content></p><p><styled-content style="padding-left:40px; text-indent:-20px; display:block;">Char. 0: 1.133–1.188 → 0.838–0.840</styled-content></p><p><styled-content style="padding-left:40px; text-indent:-20px; display:block;">Char. 7: 1.400–1.950 → 2.000–3.353</styled-content></p><p><styled-content style="padding-left:40px; text-indent:-20px; display:block;">Char. 14: 2.600–2.667 → 2.737–2.895</styled-content></p><p><styled-content style="padding-left:40px; text-indent:-20px; display:block;">Char. 15: 5.818–5.909 → 8.000–8.696</styled-content></p><p><styled-content style="padding-left:40px; text-indent:-20px; display:block;">Char. 16: 2.065–2.321 → 3.056–3.059</styled-content></p><p><styled-content style="padding-left:40px; text-indent:-20px; display:block;">Char. 21: 1.625–2.364 → 1.222–1.516</styled-content></p><p><styled-content style="padding-left:40px; text-indent:-20px; display:block;">Eggs, chorionic plates(large disk-like present) (55): entire → seems aggregated small disks</styled-content></p><p><styled-content style="padding-left:20px; text-indent:-20px; display:block;"><italic><tp:taxon-name><tp:taxon-name-part taxon-name-part-type="species">traverae</tp:taxon-name-part></tp:taxon-name></italic>:</styled-content></p><p><styled-content style="padding-left:40px; text-indent:-20px; display:block;">Char. 12: 8.100 → 11.800</styled-content></p><p><styled-content style="padding-left:40px; text-indent:-20px; display:block;">Char. 13: 6.714–7.400 → 4.667–4.900</styled-content></p><p><styled-content style="padding-left:40px; text-indent:-20px; display:block;">Char. 17: 1.077–1.083 → 1.000</styled-content></p><p><styled-content style="padding-left:40px; text-indent:-20px; display:block;">Char. 22: 3.750–3.778 → 2.143–3.667</styled-content></p><!--PageBreak--><p><styled-content style="padding-left:20px; text-indent:-20px; display:block;"><italic><tp:taxon-name><tp:taxon-name-part taxon-name-part-type="species">chumuco</tp:taxon-name-part></tp:taxon-name></italic>:</styled-content></p><p><styled-content style="padding-left:40px; text-indent:-20px; display:block;">Char. 9: 0.733–0.838 → 0.560–0.710</styled-content></p><p><styled-content style="padding-left:40px; text-indent:-20px; display:block;">Char. 10: 0.337–0.366 → 0.389</styled-content></p><p><styled-content style="padding-left:40px; text-indent:-20px; display:block;">Char. 15: 5.417–5.769 → 2.625–3.143</styled-content></p><p><styled-content style="padding-left:40px; text-indent:-20px; display:block;">Char. 17: 1.077–1.083 → 2.333–2.667</styled-content></p><p><styled-content style="padding-left:40px; text-indent:-20px; display:block;">Char. 19: 0.169–0.184 → 0.089–0.093</styled-content></p><p><styled-content style="padding-left:40px; text-indent:-20px; display:block;">Char. 21: 1.625–2.364 → 2.688–3.067</styled-content></p><p><styled-content style="padding-left:40px; text-indent:-20px; display:block;">Char. 23: 7.000–13.000 → 14.000–16.000</styled-content></p><p><styled-content style="padding-left:20px; text-indent:-20px; display:block;"><italic><tp:taxon-name><tp:taxon-name-part taxon-name-part-type="species">crenulatus</tp:taxon-name-part></tp:taxon-name></italic>:</styled-content></p><p><styled-content style="padding-left:40px; text-indent:-20px; display:block;">Char. 0: 1.909–1.923 → 3.250–4.000</styled-content></p><p><styled-content style="padding-left:40px; text-indent:-20px; display:block;">Char. 1: 0.645–0.667 → 0.741–0.825</styled-content></p><p><styled-content style="padding-left:40px; text-indent:-20px; display:block;">Char. 5: 2.302–2.308 → 2.419–2.654</styled-content></p><p><styled-content style="padding-left:40px; text-indent:-20px; display:block;">Char. 12: 4.500–5.200 → 4.286</styled-content></p><p><styled-content style="padding-left:40px; text-indent:-20px; display:block;">Char. 14: 2.308–2.500 → 5.909–6.500</styled-content></p><p><styled-content style="padding-left:40px; text-indent:-20px; display:block;">Char. 16: 2.000–2.174 → 3.250</styled-content></p><p><styled-content style="padding-left:40px; text-indent:-20px; display:block;">Char. 17: 1.077–1.083 → 0.600–0.684</styled-content></p><p><styled-content style="padding-left:40px; text-indent:-20px; display:block;">FW vein IMP (33): free → IMP connected to MP1</styled-content></p><p><styled-content style="padding-left:40px; text-indent:-20px; display:block;">Nymphal mandibular tusks, smaller submedian tubercle (64): present → absent</styled-content></p><p><styled-content style="padding-left:20px; text-indent:-20px; display:block;"><italic><tp:taxon-name><tp:taxon-name-part taxon-name-part-type="species">gilliesi</tp:taxon-name-part></tp:taxon-name></italic>:</styled-content></p><p><styled-content style="padding-left:40px; text-indent:-20px; display:block;">Char. 14: 2.077–2.500 → 1.905–2.067</styled-content></p><p><styled-content style="padding-left:40px; text-indent:-20px; display:block;">Char. 15: 5.417–5.769 → 3.647–4.706</styled-content></p><p><styled-content style="padding-left:40px; text-indent:-20px; display:block;">Char. 16: 2.000–2.174 → 1.177–1.905</styled-content></p><p><styled-content style="padding-left:40px; text-indent:-20px; display:block;">Char. 21: 1.231 → 0.892–1.071</styled-content></p><p><styled-content style="padding-left:40px; text-indent:-20px; display:block;">Char. 23: 7.000–13.000 → 14.000–16.000</styled-content></p><p><styled-content style="padding-left:40px; text-indent:-20px; display:block;">Cleft between large and small penile lobes (47): absent → short, closed</styled-content></p><p><styled-content style="padding-left:20px; text-indent:-20px; display:block;"><italic><tp:taxon-name><tp:taxon-name-part taxon-name-part-type="species">magnus</tp:taxon-name-part></tp:taxon-name></italic>:</styled-content></p><p><styled-content style="padding-left:40px; text-indent:-20px; display:block;">Char. 0: 1.833–1.923 → 1.968–2.341</styled-content></p><p><styled-content style="padding-left:40px; text-indent:-20px; display:block;">Char. 3: 0.286–0.298 → 0.248–0.253</styled-content></p><p><styled-content style="padding-left:40px; text-indent:-20px; display:block;">Char. 15: 3.846–4.000 → 2.857–2.933</styled-content></p><p><styled-content style="padding-left:40px; text-indent:-20px; display:block;">Char. 16: 2.118–2.174 → 1.905–2.000</styled-content></p><p><styled-content style="padding-left:40px; text-indent:-20px; display:block;">Char. 18: 2.222–2.714 → 1.964–2.200</styled-content></p><p><styled-content style="padding-left:40px; text-indent:-20px; display:block;">Char. 24: 1.511–1.555 → 1.429–1.489</styled-content></p><p><styled-content style="padding-left:20px; text-indent:-20px; display:block;"><italic><tp:taxon-name><tp:taxon-name-part taxon-name-part-type="species">angelae</tp:taxon-name-part></tp:taxon-name></italic>:</styled-content></p><p><styled-content style="padding-left:40px; text-indent:-20px; display:block;">Char. 13: 6.154–6.231 → 6.500–7.100</styled-content></p><p><styled-content style="padding-left:20px; text-indent:-20px; display:block;"><italic><tp:taxon-name><tp:taxon-name-part taxon-name-part-type="species">hubbardi</tp:taxon-name-part></tp:taxon-name></italic>:</styled-content></p><p><styled-content style="padding-left:40px; text-indent:-20px; display:block;">Char. 10: 0.235–0.241 → 0.262–0.283</styled-content></p><p><styled-content style="padding-left:20px; text-indent:-20px; display:block;"><italic><tp:taxon-name><tp:taxon-name-part taxon-name-part-type="species">guarani</tp:taxon-name-part></tp:taxon-name></italic>:</styled-content></p><p><styled-content style="padding-left:40px; text-indent:-20px; display:block;">Char. 0: 1.909–1.923 → 1.926–1.974</styled-content></p><p><styled-content style="padding-left:40px; text-indent:-20px; display:block;">Char. 1: 0.584–0.587 → 0.429–0.579</styled-content></p><p><styled-content style="padding-left:40px; text-indent:-20px; display:block;">Char. 7: 0.222–0.300 → 0.000</styled-content></p><p><styled-content style="padding-left:40px; text-indent:-20px; display:block;">Char. 18: 2.714–2.913 → 3.125</styled-content></p><p><styled-content style="padding-left:40px; text-indent:-20px; display:block;">Char. 24: 1.511–1.555 → 1.408</styled-content></p><p><styled-content style="padding-left:40px; text-indent:-20px; display:block;">Char. 25: 1.787–1.811 → 1.818</styled-content></p><p><styled-content style="padding-left:40px; text-indent:-20px; display:block;">Char. 27: 2.286–2.303 → 2.630</styled-content></p><!--PageBreak--><p><styled-content style="padding-left:20px; text-indent:-20px; display:block;"><italic><tp:taxon-name><tp:taxon-name-part taxon-name-part-type="species">curtus</tp:taxon-name-part></tp:taxon-name></italic>:</styled-content></p><p><styled-content style="padding-left:40px; text-indent:-20px; display:block;">Char. 0: 1.833–1.923 → 1.550–1.751</styled-content></p><p><styled-content style="padding-left:40px; text-indent:-20px; display:block;">Char. 6: 10.000–11.000 → 18.000–25.000</styled-content></p><p><styled-content style="padding-left:40px; text-indent:-20px; display:block;">Char. 10: 0.218–0.241 → 0.171</styled-content></p><p><styled-content style="padding-left:40px; text-indent:-20px; display:block;">Char. 12: 3.545–4.400 → 3.222</styled-content></p><p><styled-content style="padding-left:40px; text-indent:-20px; display:block;">Char. 14: 1.955–2.000 → 1.786</styled-content></p><p><styled-content style="padding-left:40px; text-indent:-20px; display:block;">Char. 16: 2.118–2.174 → 2.273</styled-content></p><p><styled-content style="padding-left:40px; text-indent:-20px; display:block;">Char. 17: 1.600–1.667 → 2.167</styled-content></p><p><styled-content style="padding-left:40px; text-indent:-20px; display:block;">Char. 19: 0.323–0.353 → 0.378–0.500</styled-content></p><p><styled-content style="padding-left:40px; text-indent:-20px; display:block;">Char. 24: 1.511–1.555 → 1.573–1.729</styled-content></p><p><styled-content style="padding-left:20px; text-indent:-20px; display:block;"><italic><tp:taxon-name><tp:taxon-name-part taxon-name-part-type="genus">Campsurus</tp:taxon-name-part> <tp:taxon-name-part taxon-name-part-type="species">vulturorum</tp:taxon-name-part></tp:taxon-name></italic>:</styled-content></p><p><styled-content style="padding-left:40px; text-indent:-20px; display:block;">Char. 0: 1.765 → 1.864</styled-content></p><p><styled-content style="padding-left:40px; text-indent:-20px; display:block;">Char. 10: 0.205–0.222 → 0.168</styled-content></p><p><styled-content style="padding-left:40px; text-indent:-20px; display:block;">Char. 11: 1.273–1.333 → 1.000</styled-content></p><p><styled-content style="padding-left:40px; text-indent:-20px; display:block;">Char. 14: 2.308–2.500 → 1.415</styled-content></p><p><styled-content style="padding-left:40px; text-indent:-20px; display:block;">Char. 17: 1.077–1.083 → 1.071</styled-content></p><p><styled-content style="padding-left:40px; text-indent:-20px; display:block;">Char. 24: 1.712 → 1.825</styled-content></p><p><styled-content style="padding-left:40px; text-indent:-20px; display:block;">Char. 25: 1.494–1.542 → 1.369</styled-content></p><p><styled-content style="padding-left:40px; text-indent:-20px; display:block;">Char. 27: 3.688 → 3.214</styled-content></p><p><styled-content style="padding-left:20px; text-indent:-20px; display:block;"><italic><tp:taxon-name><tp:taxon-name-part taxon-name-part-type="genus">Tortopus</tp:taxon-name-part></tp:taxon-name></italic>:</styled-content></p><p><styled-content style="padding-left:40px; text-indent:-20px; display:block;">Char. 0: 1.300–1.765 → 1.786</styled-content></p><p><styled-content style="padding-left:40px; text-indent:-20px; display:block;">Char. 1: 0.533 → 0.536–0.600</styled-content></p><p><styled-content style="padding-left:40px; text-indent:-20px; display:block;">Char. 3: 0.370–0.371 → 0.352</styled-content></p><p><styled-content style="padding-left:40px; text-indent:-20px; display:block;">Char. 10: 0.205–0.222 → 0.194</styled-content></p><p><styled-content style="padding-left:40px; text-indent:-20px; display:block;">Char. 17: 1.077 → 1.000</styled-content></p><p><styled-content style="padding-left:40px; text-indent:-20px; display:block;">Char. 19: 0.287–0.319 → 0.277</styled-content></p><p><styled-content style="padding-left:40px; text-indent:-20px; display:block;">Char. 26: 1.239–1.258 → 1.283</styled-content></p><p><styled-content style="padding-left:20px; text-indent:-20px; display:block;"><italic><tp:taxon-name><tp:taxon-name-part taxon-name-part-type="genus">Tortopsis</tp:taxon-name-part></tp:taxon-name></italic>:</styled-content></p><p><styled-content style="padding-left:40px; text-indent:-20px; display:block;">Char. 2: 2.044–2.268 → 2.714</styled-content></p><p><styled-content style="padding-left:40px; text-indent:-20px; display:block;">Char. 3: 0.370–0.371 → 0.375–0.417</styled-content></p><p><styled-content style="padding-left:40px; text-indent:-20px; display:block;">Char. 5: 2.271–2.514 → 2.568</styled-content></p><p><styled-content style="padding-left:40px; text-indent:-20px; display:block;">Char. 13: 16.667 → 18.700</styled-content></p><p><styled-content style="padding-left:40px; text-indent:-20px; display:block;">Char. 15: 6.364 → 11.923</styled-content></p><p><styled-content style="padding-left:40px; text-indent:-20px; display:block;">Char. 19: 0.287–0.319 → 0.321–0.350</styled-content></p><p><styled-content style="padding-left:40px; text-indent:-20px; display:block;">Char. 20: 1.226–1.294 → 1.147–1.171</styled-content></p><p><styled-content style="padding-left:40px; text-indent:-20px; display:block;">Char. 24: 1.625–1.639 → 1.562</styled-content></p><p><styled-content style="padding-left:40px; text-indent:-20px; display:block;">Char. 27: 4.000 → 4.771</styled-content></p><p><styled-content style="padding-left:40px; text-indent:-20px; display:block;">Penes, apical spine (45): absent or slightly marked as a continuation of the penes → present, distinctly protruding from the penes</styled-content></p><p><styled-content style="padding-left:40px; text-indent:-20px; display:block;">Female sternum VIII, sockets position (52): contiguous → separated</styled-content></p><p><styled-content style="padding-left:40px; text-indent:-20px; display:block;">Nymphal mandibular tusks, smaller submedian tubercle (64): present → absent</styled-content></p><p><styled-content style="padding-left:20px; text-indent:-20px; display:block;">Node 18 (<italic><tp:taxon-name><tp:taxon-name-part taxon-name-part-type="genus">Campsurus</tp:taxon-name-part></tp:taxon-name></italic>):</styled-content></p><p><styled-content style="padding-left:40px; text-indent:-20px; display:block;">Char. 1: 0.400–0.533 → 0.395</styled-content></p><p><styled-content style="padding-left:40px; text-indent:-20px; display:block;">Char. 9: 0.926–1.500 → 1.580–1.825</styled-content></p><!--PageBreak--><p><styled-content style="padding-left:40px; text-indent:-20px; display:block;">Char. 24: 1.625–1.639 → 1.712</styled-content></p><p><styled-content style="padding-left:40px; text-indent:-20px; display:block;">Additional penis lobe (46): absent → present</styled-content></p><p><styled-content style="padding-left:40px; text-indent:-20px; display:block;">Clypeus, median proyection (60): present → absent</styled-content></p><p><styled-content style="padding-left:40px; text-indent:-20px; display:block;">Gill on abdominal segment I (67): single → bilamellate</styled-content></p><p><styled-content style="padding-left:20px; text-indent:-20px; display:block;">Node 19 (<tp:taxon-name><tp:taxon-name-part taxon-name-part-type="subfamily">Campsurinae</tp:taxon-name-part></tp:taxon-name>):</styled-content></p><p><styled-content style="padding-left:40px; text-indent:-20px; display:block;">Char. 2: 1.150–1.393 → 1.987</styled-content></p><p><styled-content style="padding-left:40px; text-indent:-20px; display:block;">Char. 6: 10.000–12.000 → 6.000–9.000</styled-content></p><p><styled-content style="padding-left:40px; text-indent:-20px; display:block;">Char. 7: 1.400–1.950 → 1.000</styled-content></p><p><styled-content style="padding-left:40px; text-indent:-20px; display:block;">Char. 10: 0.241–0.250 → 0.205–0.222</styled-content></p><p><styled-content style="padding-left:40px; text-indent:-20px; display:block;">Char. 13: 11.667 → 15.000–16.667</styled-content></p><p><styled-content style="padding-left:40px; text-indent:-20px; display:block;">Char. 20: 1.322–1.476 → 1.226–1.294</styled-content></p><p><styled-content style="padding-left:40px; text-indent:-20px; display:block;">Male foretarsite 1(form) (29): subquadrate → subovate</styled-content></p><p><styled-content style="padding-left:40px; text-indent:-20px; display:block;">FW vein IMP (33): free → IMP connected to MP1</styled-content></p><p><styled-content style="padding-left:40px; text-indent:-20px; display:block;">FW Cu sector, ICus join hind margin on (35): both near or anteriad to tornus → ICu1 close to tornus, ICu2 on basitornal margin</styled-content></p><p><styled-content style="padding-left:40px; text-indent:-20px; display:block;">FW, max number of cells closed by imv (36): &gt;3 → 0</styled-content></p><p><styled-content style="padding-left:40px; text-indent:-20px; display:block;">Styliger plate, median plate (41): present → absent</styled-content></p><p><styled-content style="padding-left:40px; text-indent:-20px; display:block;">Penial arm articulation (43): tergite IX → S IX and base of pedestal</styled-content></p><p><styled-content style="padding-left:40px; text-indent:-20px; display:block;">Nymph, dorsum of head with velvet zone (68): absent → present</styled-content></p><p><styled-content style="padding-left:20px; text-indent:-20px; display:block;">Node 20 (<tp:taxon-name><tp:taxon-name-part taxon-name-part-type="subfamily">Campsurinae</tp:taxon-name-part></tp:taxon-name> + <tp:taxon-name><tp:taxon-name-part taxon-name-part-type="subfamily">Asthenopodinae</tp:taxon-name-part></tp:taxon-name>):</styled-content></p><p><styled-content style="padding-left:40px; text-indent:-20px; display:block;">No synapomorphies in the present analysis but if the root is duplicated, then the following changes define this grouping:</styled-content></p><p><styled-content style="padding-left:40px; text-indent:-20px; display:block;">Char. 2: 1.081 → 1.150–1.393</styled-content></p><p><styled-content style="padding-left:40px; text-indent:-20px; display:block;">Char. 3: 1.008 → 0.370–0.371</styled-content></p><p><styled-content style="padding-left:40px; text-indent:-20px; display:block;">Char. 4: 1.912 → 1.983–2.027</styled-content></p><p><styled-content style="padding-left:40px; text-indent:-20px; display:block;">Char. 6: 16.000 → 10.000–12.000</styled-content></p><p><styled-content style="padding-left:40px; text-indent:-20px; display:block;">Char. 7: 4.188 → 1.400–1.950</styled-content></p><p><styled-content style="padding-left:40px; text-indent:-20px; display:block;">Char. 9: 0.650 → 0.733–1.164</styled-content></p><p><styled-content style="padding-left:40px; text-indent:-20px; display:block;">Char. 19: 0.778 → 0.287–0.319</styled-content></p><p><styled-content style="padding-left:40px; text-indent:-20px; display:block;">Char. 27: 4.145 → 3.688–4.000</styled-content></p><p><styled-content style="padding-left:40px; text-indent:-20px; display:block;">Short distal segments on forceps (39): present → absent</styled-content></p><p><styled-content style="padding-left:40px; text-indent:-20px; display:block;">Penes form (44): fused basal 2/3 diverging → apices converging medially or curved ventrally</styled-content></p><p><styled-content style="padding-left:40px; text-indent:-20px; display:block;">Female sternum VIII, sockets (50): absent → present</styled-content></p><p><styled-content style="padding-left:40px; text-indent:-20px; display:block;">Nymphal mandibular tusks, smaller submedian tubercle (64): absent → present</styled-content></p><p><styled-content style="padding-left:20px; text-indent:-20px; display:block;">Node 21 (<italic><tp:taxon-name><tp:taxon-name-part taxon-name-part-type="genus">Povilla</tp:taxon-name-part></tp:taxon-name></italic> + <italic><tp:taxon-name><tp:taxon-name-part taxon-name-part-type="genus">Languidipes</tp:taxon-name-part></tp:taxon-name></italic>):</styled-content></p><p><styled-content style="padding-left:40px; text-indent:-20px; display:block;">Char. 2: 1.529–1.556 → 1.661–1.736</styled-content></p><p><styled-content style="padding-left:40px; text-indent:-20px; display:block;">Char. 16: 2.118–2.174 → 4.300–7.000</styled-content></p><p><styled-content style="padding-left:40px; text-indent:-20px; display:block;">FW veins MP2 and IMP (34): subequal → MP2 shorter than IMP</styled-content></p><p><styled-content style="padding-left:40px; text-indent:-20px; display:block;">Pedestal, form (40): similar width along its length → much narrower basally</styled-content></p><p><styled-content style="padding-left:40px; text-indent:-20px; display:block;">Penes form (44): apices converging medially or curved ventrally → apices diverging or straight, blade-like</styled-content></p><p><styled-content style="padding-left:40px; text-indent:-20px; display:block;">Nymphal left mandibular tusk, apical denticles (61): 3 → 4</styled-content></p><!--PageBreak--><p><styled-content style="padding-left:20px; text-indent:-20px; display:block;">Node 22 (<italic><tp:taxon-name><tp:taxon-name-part taxon-name-part-type="genus">Asthenopus</tp:taxon-name-part></tp:taxon-name></italic> + <italic><tp:taxon-name><tp:taxon-name-part taxon-name-part-type="genus">Povilla</tp:taxon-name-part></tp:taxon-name></italic> + <italic><tp:taxon-name><tp:taxon-name-part taxon-name-part-type="genus">Lanquidipes</tp:taxon-name-part></tp:taxon-name></italic>):</styled-content></p><p><styled-content style="padding-left:40px; text-indent:-20px; display:block;">Char. 9: 1.098–1.164 → 1.369–1.653</styled-content></p><p><styled-content style="padding-left:40px; text-indent:-20px; display:block;">Char. 13: 6.333–7.692 → 5.385–5.789</styled-content></p><p><styled-content style="padding-left:40px; text-indent:-20px; display:block;">Char. 18: 2.647 → 2.714–2.913</styled-content></p><p><styled-content style="padding-left:40px; text-indent:-20px; display:block;">Female sternum VIII, anteromedian keel (49): short and blunt → long and slender</styled-content></p><p><styled-content style="padding-left:40px; text-indent:-20px; display:block;">Female sternum VIII, anteromedian sockets (53): larger extending somewhat posteriorly from keel’s base → small almost indistinct at each side of the keel</styled-content></p><p><styled-content style="padding-left:20px; text-indent:-20px; display:block;">Node 23 (gilliesi + node 22)</styled-content></p><p><styled-content style="padding-left:40px; text-indent:-20px; display:block;">Char. 2: 1.150–1.393 → 1.529–1.556</styled-content></p><p><styled-content style="padding-left:40px; text-indent:-20px; display:block;">Char. 7: 1.400–1.429 → 0.700–1.167</styled-content></p><p><styled-content style="padding-left:40px; text-indent:-20px; display:block;">Char. 13: 7.833–8.889 → 6.333–7.692</styled-content></p><p><styled-content style="padding-left:40px; text-indent:-20px; display:block;">Char. 18: 2.188 → 2.647</styled-content></p><p><styled-content style="padding-left:40px; text-indent:-20px; display:block;">FW, max number of cells closed by imv (36): &gt;3 → 1–2</styled-content></p><p><styled-content style="padding-left:20px; text-indent:-20px; display:block;">Node 24 (<tp:taxon-name><tp:taxon-name-part taxon-name-part-type="subfamily">Asthenopodinae</tp:taxon-name-part></tp:taxon-name> except <italic><tp:taxon-name><tp:taxon-name-part taxon-name-part-type="genus">Asthenopodes</tp:taxon-name-part></tp:taxon-name></italic>):</styled-content></p><p><styled-content style="padding-left:40px; text-indent:-20px; display:block;">Char. 0: 1.211–1.765 → 1.909–1.923</styled-content></p><p><styled-content style="padding-left:40px; text-indent:-20px; display:block;">Char. 3: 0.364–0.371 → 0.339–0.347</styled-content></p><p><styled-content style="padding-left:40px; text-indent:-20px; display:block;">Char. 5: 2.167–2.271 → 2.302–2.308</styled-content></p><p><styled-content style="padding-left:40px; text-indent:-20px; display:block;">Char. 12: 5.455 → 4.500–5.200</styled-content></p><p><styled-content style="padding-left:40px; text-indent:-20px; display:block;">Char. 18: 2.000–2.071 → 2.188</styled-content></p><p><styled-content style="padding-left:40px; text-indent:-20px; display:block;">Char. 21: 1.625–1.833 → 1.231–1.375</styled-content></p><p><styled-content style="padding-left:40px; text-indent:-20px; display:block;">Char. 22: 3.750–4.000 → 4.083–4.333</styled-content></p><p><styled-content style="padding-left:40px; text-indent:-20px; display:block;">Char. 24: 1.625–1.639 → 1.577</styled-content></p><p><styled-content style="padding-left:40px; text-indent:-20px; display:block;">Gill on abdominal segment I (67): single → bilamellate</styled-content></p><p><styled-content style="padding-left:20px; text-indent:-20px; display:block;">Node 25 (<tp:taxon-name><tp:taxon-name-part taxon-name-part-type="subfamily">Asthenopodinae</tp:taxon-name-part></tp:taxon-name>):</styled-content></p><p><styled-content style="padding-left:40px; text-indent:-20px; display:block;">Char. 1: 0.400–0.533 → 0.645–0.667</styled-content></p><p><styled-content style="padding-left:40px; text-indent:-20px; display:block;">Char. 13: 11.667 → 7.833–8.889</styled-content></p><p><styled-content style="padding-left:40px; text-indent:-20px; display:block;">Char. 19: 0.287–0.319 → 0.169–0.184</styled-content></p><p><styled-content style="padding-left:40px; text-indent:-20px; display:block;">Char. 27: 3.688–4.000 → 2.196–2.412</styled-content></p><p><styled-content style="padding-left:40px; text-indent:-20px; display:block;">Female sternum VIII, anteromedian keel (48): absent → present</styled-content></p><p><styled-content style="padding-left:40px; text-indent:-20px; display:block;">Eggs, chorionic plates(large disk-like) (54): absent → present</styled-content></p><p><styled-content style="padding-left:40px; text-indent:-20px; display:block;">Eggs, chorionic plates(small disk-like) (57): absent → present</styled-content></p><p><styled-content style="padding-left:40px; text-indent:-20px; display:block;">Nymphal left mandibular tusk, apical denticles (61): 1 → 3</styled-content></p><p><styled-content style="padding-left:40px; text-indent:-20px; display:block;">Nymphal right mandibular tusk, apical denticles (62): 1 → 2</styled-content></p><p><styled-content style="padding-left:40px; text-indent:-20px; display:block;">Nymphal mandibular tusks, small basal tubercle on outer dorsal surface (66): absent → present</styled-content></p><p><styled-content style="padding-left:40px; text-indent:-20px; display:block;">Nymph, occipital region (69): not strongly developed, flat → strongly expanded, convex</styled-content></p><p><styled-content style="padding-left:40px; text-indent:-20px; display:block;">Nymphs, denticles on fore tarsal claws (70): absent → present</styled-content></p><p><styled-content style="padding-left:20px; text-indent:-20px; display:block;">Node 26 (<italic><tp:taxon-name><tp:taxon-name-part taxon-name-part-type="genus">Asthenopodes</tp:taxon-name-part> <tp:taxon-name-part taxon-name-part-type="species">traverae</tp:taxon-name-part></tp:taxon-name></italic> + <italic><tp:taxon-name><tp:taxon-name-part taxon-name-part-type="genus">Asthenopus</tp:taxon-name-part> <tp:taxon-name-part taxon-name-part-type="species">picteti</tp:taxon-name-part></tp:taxon-name></italic>):</styled-content></p><p><styled-content style="padding-left:40px; text-indent:-20px; display:block;">Char. 1: 0.645–0.667 → 1.205–1.320</styled-content></p><p><styled-content style="padding-left:40px; text-indent:-20px; display:block;">Char. 6: 10.000–12.000 → 14.000–16.000</styled-content></p><p><styled-content style="padding-left:40px; text-indent:-20px; display:block;">Char. 12: 6.333–6.667 → 8.100</styled-content></p><p><styled-content style="padding-left:40px; text-indent:-20px; display:block;">Char. 13: 7.833–8.889 → 6.714–7.400</styled-content></p><!--PageBreak--><p><styled-content style="padding-left:40px; text-indent:-20px; display:block;">Char. 14: 2.380–2.500 → 2.600–2.667</styled-content></p><p><styled-content style="padding-left:40px; text-indent:-20px; display:block;">Char. 15: 5.417–5.769 → 5.818–5.909</styled-content></p><p><styled-content style="padding-left:40px; text-indent:-20px; display:block;">Char. 23: 7.000–13.000 → 6.000</styled-content></p><p><styled-content style="padding-left:40px; text-indent:-20px; display:block;">Styliger plate, median plate, shape of hind margin (42): straight or convex → markedly concave (lateral margins projected posteriorly)</styled-content></p><p><styled-content style="padding-left:20px; text-indent:-20px; display:block;">Node 27 (<italic><tp:taxon-name><tp:taxon-name-part taxon-name-part-type="genus">Asthenopodes</tp:taxon-name-part></tp:taxon-name></italic>):</styled-content></p><p><styled-content style="padding-left:40px; text-indent:-20px; display:block;">Char. 0: 1.211–1.765 → 1.133–1.188</styled-content></p><p><styled-content style="padding-left:40px; text-indent:-20px; display:block;">Char. 5: 2.167–2.271 → 1.983–2.047</styled-content></p><p><styled-content style="padding-left:40px; text-indent:-20px; display:block;">Char. 10: 0.241–0.250 → 0.337–0.366</styled-content></p><p><styled-content style="padding-left:40px; text-indent:-20px; display:block;">Char. 12: 5.455 → 6.333–6.667</styled-content></p><p><styled-content style="padding-left:40px; text-indent:-20px; display:block;">Apex of male foretarsal claw (31): not or slightly expanded → strongly expanded (apex 3 times wider than stalk)</styled-content></p><p><styled-content style="padding-left:40px; text-indent:-20px; display:block;">Pedestal, form (40): similar width along its length → much narrower basally</styled-content></p><p><styled-content style="padding-left:20px; text-indent:-20px; display:block;">Node 28 (<italic><tp:taxon-name><tp:taxon-name-part taxon-name-part-type="genus">Asthenopus</tp:taxon-name-part> <tp:taxon-name-part taxon-name-part-type="species">angelae</tp:taxon-name-part></tp:taxon-name></italic> + <italic><tp:taxon-name><tp:taxon-name-part taxon-name-part-type="genus">Asthenopus</tp:taxon-name-part> <tp:taxon-name-part taxon-name-part-type="species">magnus</tp:taxon-name-part></tp:taxon-name></italic>):</styled-content></p><p><styled-content style="padding-left:40px; text-indent:-20px; display:block;">Char. 13: 5.385–5.789 → 6.154–6.231</styled-content></p><p><styled-content style="padding-left:40px; text-indent:-20px; display:block;">Cleft between large and small penile lobes (47): long, opened → short, closed</styled-content></p><p><styled-content style="padding-left:20px; text-indent:-20px; display:block;">Node 29 (<italic><tp:taxon-name><tp:taxon-name-part taxon-name-part-type="genus">Asthenopus</tp:taxon-name-part> <tp:taxon-name-part taxon-name-part-type="species">curtus</tp:taxon-name-part></tp:taxon-name></italic> + <italic><tp:taxon-name><tp:taxon-name-part taxon-name-part-type="genus">Asthenopus</tp:taxon-name-part> <tp:taxon-name-part taxon-name-part-type="species">angelae</tp:taxon-name-part></tp:taxon-name></italic> + <italic><tp:taxon-name><tp:taxon-name-part taxon-name-part-type="genus">Asthenopus</tp:taxon-name-part> <tp:taxon-name-part taxon-name-part-type="species">magnus</tp:taxon-name-part></tp:taxon-name></italic>):</styled-content></p><p><styled-content style="padding-left:40px; text-indent:-20px; display:block;">Char. 2: 1.529–1.556 → 1.456–1.457</styled-content></p><p><styled-content style="padding-left:40px; text-indent:-20px; display:block;">Char. 3: 0.339–0.347 → 0.286–0.298</styled-content></p><p><styled-content style="padding-left:40px; text-indent:-20px; display:block;">Char. 19: 0.292 → 0.323–0.353</styled-content></p><p><styled-content style="padding-left:20px; text-indent:-20px; display:block;">Node 30 (<italic><tp:taxon-name><tp:taxon-name-part taxon-name-part-type="genus">Asthenopus</tp:taxon-name-part> <tp:taxon-name-part taxon-name-part-type="species">hubbardi</tp:taxon-name-part></tp:taxon-name></italic> + <italic><tp:taxon-name><tp:taxon-name-part taxon-name-part-type="genus">Asthenopus</tp:taxon-name-part> <tp:taxon-name-part taxon-name-part-type="species">curtus</tp:taxon-name-part></tp:taxon-name></italic> + <italic><tp:taxon-name><tp:taxon-name-part taxon-name-part-type="genus">Asthenopus</tp:taxon-name-part> <tp:taxon-name-part taxon-name-part-type="species">angelae</tp:taxon-name-part></tp:taxon-name></italic> + <italic><tp:taxon-name><tp:taxon-name-part taxon-name-part-type="genus">Asthenopus</tp:taxon-name-part> <tp:taxon-name-part taxon-name-part-type="species">magnus</tp:taxon-name-part></tp:taxon-name></italic>):</styled-content></p><p><styled-content style="padding-left:40px; text-indent:-20px; display:block;">Char. 9: 1.369–1.653 → 1.730–1.850</styled-content></p><p><styled-content style="padding-left:40px; text-indent:-20px; display:block;">Char. 14: 2.077–2.476 → 1.955–2.000</styled-content></p><p><styled-content style="padding-left:40px; text-indent:-20px; display:block;">Char. 15: 5.417–5.778 → 3.846–4.500</styled-content></p><p><styled-content style="padding-left:40px; text-indent:-20px; display:block;">Char. 17: 1.125–1.300 → 1.600–1.667</styled-content></p><p><styled-content style="padding-left:20px; text-indent:-20px; display:block;">Node 31 (<italic><tp:taxon-name><tp:taxon-name-part taxon-name-part-type="genus">Asthenopus</tp:taxon-name-part></tp:taxon-name></italic> s.s.):</styled-content></p><p><styled-content style="padding-left:40px; text-indent:-20px; display:block;">Char. 1: 0.645–0.652 → 0.584–0.587</styled-content></p><p><styled-content style="padding-left:40px; text-indent:-20px; display:block;">Char. 7: 0.700–1.167 → 0.222–0.300</styled-content></p><p><styled-content style="padding-left:40px; text-indent:-20px; display:block;">Male foretarsite 1(form) (29): subquadrate → subrectangular</styled-content></p><p><styled-content style="padding-left:40px; text-indent:-20px; display:block;">Penes, apical spine (45): absent or slightly marked as a continuation of the penes → present, distinctly protruding from the penes</styled-content></p><p><styled-content style="padding-left:40px; text-indent:-20px; display:block;">Cleft between large and small penile lobes (47): absent → long, opened</styled-content></p><p><styled-content style="padding-left:40px; text-indent:-20px; display:block;">Clypeus, median proyection (60): present → absent</styled-content></p><p><styled-content style="padding-left:20px; text-indent:-20px; display:block;">Node 32 (<italic><tp:taxon-name><tp:taxon-name-part taxon-name-part-type="genus">Tortopsis</tp:taxon-name-part></tp:taxon-name></italic> + <italic><tp:taxon-name><tp:taxon-name-part taxon-name-part-type="genus">Tortopus</tp:taxon-name-part></tp:taxon-name></italic>):</styled-content></p><p><styled-content style="padding-left:40px; text-indent:-20px; display:block;">Char. 2: 1.987 → 2.044–2.268</styled-content></p><p><styled-content style="padding-left:40px; text-indent:-20px; display:block;">Char. 6: 6.000–9.000 → 1.000</styled-content></p><p><styled-content style="padding-left:40px; text-indent:-20px; display:block;">Char. 7: 1.000 → 0.000</styled-content></p><p><styled-content style="padding-left:40px; text-indent:-20px; display:block;">Char. 15: 5.417–5.769 → 6.364</styled-content></p><p><styled-content style="padding-left:40px; text-indent:-20px; display:block;">Fore tarsite 5 apex (30): blunt or transv ridge → trilobed</styled-content></p><p><styled-content style="padding-left:40px; text-indent:-20px; display:block;">HW, anal area (38): with any or few crossveins → with many crossveins forming a network</styled-content></p><p><styled-content style="padding-left:40px; text-indent:-20px; display:block;">Female sternum VIII, sockets position (51): anterior → submedian</styled-content></p><!--PageBreak--></app></tp:treatment-sec></tp:taxon-treatment>
