# Supplementary material for: Phylogeny and biogeography of Asthenopodinae with a revision of Asthenopus, reinstatement of Asthenopodes, and the description of the new genera Hubbardipes and Priasthenopus (Ephemeroptera, Polymitarcyidae)
Source: Zookeys. 2015 Jan 28;(478):45–128. doi: 10.3897/zookeys.478.8057 (PMC4319052; doi:10.3897/zookeys.478.8057)
Supplement: XML Treatment for Asthenopus angelae [file zookeys.478.8057-treatment15.xml]

<!DOCTYPE tp:taxon-treatment
  PUBLIC "-//TaxonX//DTD Taxonomic Treatment Publishing DTD v0 20100105//EN" "tax-treatment-NSO.dtd">
<tp:taxon-treatment xmlns:tp="http://www.plazi.org/taxpub"><tp:treatment-meta><kwd-group><label>Taxon classification</label><kwd><named-content content-type="kingdom">Animalia</named-content></kwd><kwd><named-content content-type="order">Ephemeroptera</named-content></kwd><kwd><named-content content-type="family">Polymitarcyidae</named-content></kwd></kwd-group><mixed-citation publication-type="journal"><person-group><name><surname>Molineri</surname><given-names>Carlos</given-names></name><name><surname>Salles</surname><given-names>Frederico F.</given-names></name><name><surname>Peters</surname><given-names>Janice G.</given-names></name></person-group><article-title>Phylogeny and biogeography of <tp:taxon-name><tp:taxon-name-part taxon-name-part-type="subfamily">Asthenopodinae</tp:taxon-name-part></tp:taxon-name> with a revision of <italic><tp:taxon-name><tp:taxon-name-part taxon-name-part-type="genus">Asthenopus</tp:taxon-name-part></tp:taxon-name></italic>, reinstatement of <italic><tp:taxon-name><tp:taxon-name-part taxon-name-part-type="genus">Asthenopodes</tp:taxon-name-part></tp:taxon-name></italic>, and the description of the new genera <italic><tp:taxon-name><tp:taxon-name-part taxon-name-part-type="genus">Hubbardipes</tp:taxon-name-part></tp:taxon-name></italic> and <italic><tp:taxon-name><tp:taxon-name-part taxon-name-part-type="genus">Priasthenopus</tp:taxon-name-part></tp:taxon-name></italic> (<tp:taxon-name><tp:taxon-name-part taxon-name-part-type="order">Ephemeroptera</tp:taxon-name-part></tp:taxon-name>, <tp:taxon-name><tp:taxon-name-part taxon-name-part-type="family">Polymitarcyidae</tp:taxon-name-part></tp:taxon-name>)</article-title><source>Zookeys</source><day>28</day><month>1</month><year>2015</year><volume>2015</volume><issue>478</issue><fpage>45</fpage><lpage>128</lpage><pub-id pub-id-type="doi">10.3897/zookeys.478.8057</pub-id></mixed-citation></tp:treatment-meta><tp:nomenclature><tp:taxon-name>
                        <tp:taxon-name-part taxon-name-part-type="genus">Asthenopus</tp:taxon-name-part>
                        <tp:taxon-name-part taxon-name-part-type="species">angelae</tp:taxon-name-part>
                    </tp:taxon-name><tp:taxon-authority>de Souza &amp; Molineri</tp:taxon-authority><xref ref-type="fig" rid="F4">Figs 4D</xref><xref ref-type="fig" rid="F14">, 14B, F</xref><xref ref-type="fig" rid="F15">, 15F–G</xref><xref ref-type="fig" rid="F16">, 16J–K</xref><xref ref-type="fig" rid="F17">, 17D</xref><xref ref-type="fig" rid="F18">, 18B</xref><!--PageBreak--><!--PageBreak--><!--PageBreak--></tp:nomenclature><tp:treatment-sec sec-type="Material"><title>Material</title><p>(see <xref ref-type="bibr" rid="B9">de Souza and Molineri 2012</xref>). Additional records: 13 nymphs (including 3 male and 1 female pharate subimago) from BRAZIL, Amazonas, Codajás, Urucurizinho, <!--PageBreak-->Lago Cuxuará (A10-lago Aquapi 14), 15.ix.2003 (slides IBN645CM and IBN646CM) (aprox. <named-content xmlns:xlink="http://www.w3.org/1999/xlink" content-type="dwc:verbatimCoordinates" xlink:type="simple">S 3°55' − W 62°3'</named-content>); and 1 pharate male subimago from BRAZIL, Amazonas, São Paulo de Olivença, Bom Sucesso (A02-agapito), 9.iv.2003 (slide IBN606CM) (aprox. <named-content xmlns:xlink="http://www.w3.org/1999/xlink" content-type="dwc:verbatimCoordinates" xlink:type="simple">S 3°28' − W 68°59'</named-content>). Deposited in INPA (4 nymphs), CZNC (6 nymphs), IBN (3 nymphs).</p></tp:treatment-sec><tp:treatment-sec sec-type="Diagnosis"><title>Diagnosis.</title><p>Only one autapomorphy was recovered in our analysis for <!--PageBreak--><italic><tp:taxon-name><tp:taxon-name-part taxon-name-part-type="genus">Asthenopus</tp:taxon-name-part> <tp:taxon-name-part taxon-name-part-type="species">angelae</tp:taxon-name-part></tp:taxon-name></italic>, a change in the ratio A (total length forceps)/E(basal width) from 6.2 to 6.5–7.1 (i.e., forceps become slightly slender). This species can be recognized by the following combination of characters: 1) FW size male 7.0–10.0 mm (Fig. <xref ref-type="fig" rid="F16">16J–K</xref>), female 12.0–17.0 mm; 2) ratio FW/foreleg length 1.4–1.6; 3) pronotum width/length ratio: 2.0–2.2 (male), 2.2–2.9 (female); 4) 5–11 imv present in male FW, relatively short and poorly anastomosed; 5) male FW with 1–4 cross veins between Rs and MA basal to Rs fork; 6) ratio total length/basal width of forceps 6.5–7.1 (Fig. <xref ref-type="fig" rid="F17">17D</xref>); 7) penes tubular, with well developed thumb, curved ventro-medially, with apex projecting acutely, furrow separating penial lobe from thumb reduced or absent (Fig. <xref ref-type="fig" rid="F17">17D</xref>), pedestals subrectangular to subovate, relatively large; 8) female sternum VIII with anteromedian keel and reduced sockets similar to other species; 9) eggs (Fig. <xref ref-type="fig" rid="F18">18B</xref>) with 3–5 threads on polar caps, ratio maximum width of egg/maximum width of PC 1.1–1.3, chorion with smooth area around rounded disks; 10) nymph, ratio total length of mandible / mandibular tusk length 1.6; 11) space between the subbasal and the submedian tubercles relatively long and straight (Fig. <xref ref-type="fig" rid="F14">14B</xref>).</p></tp:treatment-sec><tp:treatment-sec sec-type="Distribution"><title>Distribution.</title><p>Argentina, Bolivia, Brazil, Colombia and Peru.</p></tp:treatment-sec><tp:treatment-sec sec-type="Discussion"><title>Discussion.</title><p>This species was recently described from all the stages (<xref ref-type="bibr" rid="B9">de Souza and Molineri 2012</xref>), and in our analysis it appears as sister to <italic><tp:taxon-name><tp:taxon-name-part taxon-name-part-type="genus">Asthenopus</tp:taxon-name-part> <tp:taxon-name-part taxon-name-part-type="species">magnus</tp:taxon-name-part></tp:taxon-name></italic>, but with relatively low support. In the original description, nymphs and female adults were not distinguished from <italic><tp:taxon-name><tp:taxon-name-part taxon-name-part-type="genus">Asthenopus</tp:taxon-name-part> <tp:taxon-name-part taxon-name-part-type="species">curtus</tp:taxon-name-part></tp:taxon-name></italic>, because of lack of characters. We proposed (above in diagnosis) some characters that should be checked and confirmed with the study of more material. We suggest that specific identification of this and the other species of the genus should be confirmed when possible with the study of male genitalia. Peru was mentioned by <xref ref-type="bibr" rid="B9">de Souza and Molineri (2012)</xref> in the list of material but not in the distribution, so here it is added in that section.</p><fig id="F21" position="float" orientation="portrait"><label>Figure 21.</label><caption><p>Optimization of selected continuous characters. <bold>A</bold> Char. 1 (1.416 steps) Ratio length second foretarsal segment/foretibia <bold>B</bold> Char. 27 (3.791 steps) Nymph, width of tusk as ratio between length of tusk (T) / width of tusk at the base (W) <bold>C</bold> Char. 13 (23.811 steps) Ratio A(total length forceps)/E(basal width). Arrows indicate increments or decrease in the characters (up and bottom directed arrows, respectively); red arrows indicate a marked change for the node.</p></caption><graphic xmlns:xlink="http://www.w3.org/1999/xlink" xlink:href="zookeys-478-045-g021.jpg" position="float" orientation="portrait" xlink:type="simple" id="oo_37692.jpg"/></fig><fig id="F22" position="float" orientation="portrait"><label>Figure 22.</label><caption><p>Optimization of selected continuous characters. <bold>A</bold> Char. 0 (3.873 steps) Ratio subapical width of foretibia/subbasal width of tarsal segment 2 <bold>B</bold> Char. 5 (2.344 steps) Ratio length FW/HW <bold>C</bold> Char. 2 (4.148 steps) Ratio FW/foreleg length <bold>D</bold> Char. 18 (2.225 steps) female prothorax, width/length. Arrows indicate increments or decrease in the characters (up and bottom directed arrows, respectively); red arrows indicate a marked change for the node.</p></caption><graphic xmlns:xlink="http://www.w3.org/1999/xlink" xlink:href="zookeys-478-045-g022.jpg" position="float" orientation="portrait" xlink:type="simple" id="oo_37693.jpg"/></fig><fig id="F23" position="float" orientation="portrait"><label>Figure 23.</label><caption><p>World map indicating the distribution of the three subfamilies in <tp:taxon-name><tp:taxon-name-part taxon-name-part-type="family">Polymitarcyidae</tp:taxon-name-part></tp:taxon-name>. Additionally, barriers 1 (separating the genus <italic><tp:taxon-name><tp:taxon-name-part taxon-name-part-type="genus">Asthenopus</tp:taxon-name-part></tp:taxon-name></italic> vs <italic><tp:taxon-name><tp:taxon-name-part taxon-name-part-type="genus">Povilla</tp:taxon-name-part></tp:taxon-name></italic> + <italic><tp:taxon-name><tp:taxon-name-part taxon-name-part-type="genus">Languidipes</tp:taxon-name-part></tp:taxon-name></italic>) and 2 (separating <italic><tp:taxon-name><tp:taxon-name-part taxon-name-part-type="genus">Povilla</tp:taxon-name-part></tp:taxon-name></italic> from <italic><tp:taxon-name><tp:taxon-name-part taxon-name-part-type="genus">Languidipes</tp:taxon-name-part></tp:taxon-name></italic>) found in the biogeographical analysis are marked.</p></caption><graphic xmlns:xlink="http://www.w3.org/1999/xlink" xlink:href="zookeys-478-045-g026.jpg" position="float" orientation="portrait" xlink:type="simple" id="oo_37694.jpg"/></fig><fig id="F24" position="float" orientation="portrait"><label>Figure 24.</label><caption><p>Map of South America (in part) showing the distribution of <italic><tp:taxon-name><tp:taxon-name-part taxon-name-part-type="genus">Asthenopus</tp:taxon-name-part></tp:taxon-name></italic> species. Barrier 3 found in the biogeographical analysis separates <italic><tp:taxon-name><tp:taxon-name-part taxon-name-part-type="genus">Asthenopus</tp:taxon-name-part> <tp:taxon-name-part taxon-name-part-type="species">guarani</tp:taxon-name-part></tp:taxon-name></italic> from the remaining species in the genus. Barrier 4 (see detail at left bottom) separates <italic><tp:taxon-name><tp:taxon-name-part taxon-name-part-type="genus">Asthenopus</tp:taxon-name-part> <tp:taxon-name-part taxon-name-part-type="species">hubbardi</tp:taxon-name-part></tp:taxon-name></italic> from the rest; and Barrier 5 separates <italic><tp:taxon-name><tp:taxon-name-part taxon-name-part-type="genus">Asthenopus</tp:taxon-name-part> <tp:taxon-name-part taxon-name-part-type="species">magnus</tp:taxon-name-part></tp:taxon-name></italic> from its sister <italic><tp:taxon-name><tp:taxon-name-part taxon-name-part-type="genus">Asthenopus</tp:taxon-name-part> <tp:taxon-name-part taxon-name-part-type="species">angelae</tp:taxon-name-part></tp:taxon-name></italic>.</p></caption><graphic xmlns:xlink="http://www.w3.org/1999/xlink" xlink:href="zookeys-478-045-g024.jpg" position="float" orientation="portrait" xlink:type="simple" id="oo_37695.jpg"/></fig><fig id="F25" position="float" orientation="portrait"><label>Figure 25.</label><caption><p>Map of South America (in part) showing the distribution of <italic><tp:taxon-name><tp:taxon-name-part taxon-name-part-type="genus">Asthenopodes</tp:taxon-name-part></tp:taxon-name></italic> species. Barrier 6 found in the biogeographical analysis separates <italic><tp:taxon-name><tp:taxon-name-part taxon-name-part-type="genus">Asthenopodes</tp:taxon-name-part> <tp:taxon-name-part taxon-name-part-type="species">chumuco</tp:taxon-name-part></tp:taxon-name></italic> from the remaining species in the genus.</p></caption><graphic xmlns:xlink="http://www.w3.org/1999/xlink" xlink:href="zookeys-478-045-g025.jpg" position="float" orientation="portrait" xlink:type="simple" id="oo_37696.jpg"/></fig></tp:treatment-sec><tp:treatment-sec><!--Section generated to contain objects referenced in tp:taxon-treatment.--><fig id="F4" position="float" orientation="portrait"><label>Figure 4.</label><caption><p><tp:taxon-name><tp:taxon-name-part taxon-name-part-type="subfamily">Asthenopodinae</tp:taxon-name-part></tp:taxon-name> nymphs: <bold>A</bold> <italic><tp:taxon-name><tp:taxon-name-part taxon-name-part-type="genus">Hubbardipes</tp:taxon-name-part> <tp:taxon-name-part taxon-name-part-type="species">crenulatus</tp:taxon-name-part></tp:taxon-name></italic> <bold>B</bold> <italic><tp:taxon-name><tp:taxon-name-part taxon-name-part-type="genus">Asthenopodes</tp:taxon-name-part> <tp:taxon-name-part taxon-name-part-type="species">chumuco</tp:taxon-name-part></tp:taxon-name></italic> <bold>C</bold> <italic><tp:taxon-name><tp:taxon-name-part taxon-name-part-type="genus">Asthenopus</tp:taxon-name-part> <tp:taxon-name-part taxon-name-part-type="species">magnus</tp:taxon-name-part></tp:taxon-name></italic> <bold>D</bold> <italic><tp:taxon-name><tp:taxon-name-part taxon-name-part-type="genus">Asthenopus</tp:taxon-name-part> <tp:taxon-name-part taxon-name-part-type="species">angelae</tp:taxon-name-part></tp:taxon-name></italic> <bold>E</bold> <italic><tp:taxon-name><tp:taxon-name-part taxon-name-part-type="genus">Asthenopus</tp:taxon-name-part> <tp:taxon-name-part taxon-name-part-type="species">curtus</tp:taxon-name-part></tp:taxon-name></italic> <bold>F</bold> <italic><tp:taxon-name><tp:taxon-name-part taxon-name-part-type="genus">Asthenopodes</tp:taxon-name-part> <tp:taxon-name-part taxon-name-part-type="species">chumuco</tp:taxon-name-part></tp:taxon-name></italic>.</p></caption><graphic xmlns:xlink="http://www.w3.org/1999/xlink" xlink:href="zookeys-478-045-g004.jpg" position="float" orientation="portrait" xlink:type="simple" id="oo_37675.jpg"/></fig><fig id="F14" position="float" orientation="portrait"><label>Figure 14.</label><caption><p><italic><tp:taxon-name><tp:taxon-name-part taxon-name-part-type="genus">Asthenopus</tp:taxon-name-part></tp:taxon-name></italic> (and <italic><tp:taxon-name><tp:taxon-name-part taxon-name-part-type="genus">Povilla</tp:taxon-name-part></tp:taxon-name></italic>) nymphs, head and mandibles. <bold>A–D</bold> left mandibles, d.v.: <bold>A</bold> <italic><tp:taxon-name><tp:taxon-name-part taxon-name-part-type="genus">Asthenopus</tp:taxon-name-part> <tp:taxon-name-part taxon-name-part-type="species">curtus</tp:taxon-name-part></tp:taxon-name></italic> <bold>B</bold> <italic><tp:taxon-name><tp:taxon-name-part taxon-name-part-type="genus">Asthenopus</tp:taxon-name-part> <tp:taxon-name-part taxon-name-part-type="species">angelae</tp:taxon-name-part></tp:taxon-name></italic> <bold>C</bold> <italic><tp:taxon-name><tp:taxon-name-part taxon-name-part-type="genus">Asthenopus</tp:taxon-name-part> <tp:taxon-name-part taxon-name-part-type="species">magnus</tp:taxon-name-part></tp:taxon-name></italic> <bold>D</bold> <italic><tp:taxon-name><tp:taxon-name-part taxon-name-part-type="genus">Povilla</tp:taxon-name-part> <tp:taxon-name-part taxon-name-part-type="species">adusta</tp:taxon-name-part></tp:taxon-name></italic>. <bold>E</bold> left mandible dorso-oclusal view, <italic><tp:taxon-name><tp:taxon-name-part taxon-name-part-type="genus">Asthenopus</tp:taxon-name-part> <tp:taxon-name-part taxon-name-part-type="species">magnus</tp:taxon-name-part></tp:taxon-name></italic>. Right mandibles, d.v.: <bold>F</bold> <italic><tp:taxon-name><tp:taxon-name-part taxon-name-part-type="genus">Asthenopus</tp:taxon-name-part> <tp:taxon-name-part taxon-name-part-type="species">angelae</tp:taxon-name-part></tp:taxon-name></italic>, <bold>G</bold> <italic><tp:taxon-name><tp:taxon-name-part taxon-name-part-type="genus">Asthenopus</tp:taxon-name-part> <tp:taxon-name-part taxon-name-part-type="species">magnus</tp:taxon-name-part></tp:taxon-name></italic> <bold>H</bold> <italic><tp:taxon-name><tp:taxon-name-part taxon-name-part-type="genus">Povilla</tp:taxon-name-part> <tp:taxon-name-part taxon-name-part-type="species">adusta</tp:taxon-name-part></tp:taxon-name></italic>. <bold>I–J</bold>, <italic><tp:taxon-name><tp:taxon-name-part taxon-name-part-type="genus">Asthenopus</tp:taxon-name-part> <tp:taxon-name-part taxon-name-part-type="species">magnus</tp:taxon-name-part></tp:taxon-name></italic> head capsule, d. v., with and without mandibles.</p></caption><graphic xmlns:xlink="http://www.w3.org/1999/xlink" xlink:href="zookeys-478-045-g014.jpg" position="float" orientation="portrait" xlink:type="simple" id="oo_37685.jpg"/></fig><fig id="F15" position="float" orientation="portrait"><label>Figure 15.</label><caption><p><italic><tp:taxon-name><tp:taxon-name-part taxon-name-part-type="genus">Asthenopus</tp:taxon-name-part></tp:taxon-name></italic> nymphs. <italic><tp:taxon-name><tp:taxon-name-part taxon-name-part-type="genus">Asthenopus</tp:taxon-name-part> <tp:taxon-name-part taxon-name-part-type="species">magnus</tp:taxon-name-part></tp:taxon-name></italic>: <bold>A</bold> foreleg, d.v. <bold>B</bold> same, v.v. (arrow indicates apical projection of tibiotarsus) <bold>C</bold> middle leg, d.v. (arrow indicates distal brush on tibia) <bold>D</bold> hind leg <bold>E</bold> abdominal sterna <bold>IX–X</bold> (arrow indicates spine on paraproct). <italic><tp:taxon-name><tp:taxon-name-part taxon-name-part-type="genus">Asthenopus</tp:taxon-name-part> <tp:taxon-name-part taxon-name-part-type="species">angelae</tp:taxon-name-part></tp:taxon-name></italic>: <bold>F</bold> hind femur, d.v. <bold>G</bold> foretarsal claw. <bold>A–G</bold> stereomicroscope photographs <bold>F–G</bold> light microscope photographs.</p></caption><graphic xmlns:xlink="http://www.w3.org/1999/xlink" xlink:href="zookeys-478-045-g015.jpg" position="float" orientation="portrait" xlink:type="simple" id="oo_37686.jpg"/></fig><fig id="F16" position="float" orientation="portrait"><label>Figure 16.</label><caption><p><italic><tp:taxon-name><tp:taxon-name-part taxon-name-part-type="genus">Asthenopus</tp:taxon-name-part></tp:taxon-name></italic> fore (FW) and hind wings (HW) of male imago. <bold>A–B</bold> <italic><tp:taxon-name><tp:taxon-name-part taxon-name-part-type="genus">Asthenopus</tp:taxon-name-part> <tp:taxon-name-part taxon-name-part-type="species">curtus</tp:taxon-name-part></tp:taxon-name></italic> FW &amp; HW <bold>C–D</bold> <italic><tp:taxon-name><tp:taxon-name-part taxon-name-part-type="genus">Asthenopus</tp:taxon-name-part> <tp:taxon-name-part taxon-name-part-type="species">magnus</tp:taxon-name-part></tp:taxon-name></italic> FW &amp; HW <bold>E–F</bold> <italic><tp:taxon-name><tp:taxon-name-part taxon-name-part-type="genus">Asthenopus</tp:taxon-name-part> <tp:taxon-name-part taxon-name-part-type="species">hubbardi</tp:taxon-name-part></tp:taxon-name></italic> FW &amp; HW <bold>G–I</bold> <italic><tp:taxon-name><tp:taxon-name-part taxon-name-part-type="genus">Asthenopus</tp:taxon-name-part> <tp:taxon-name-part taxon-name-part-type="species">guarani</tp:taxon-name-part></tp:taxon-name></italic>, FW (details) &amp; HW <bold>J–K</bold> <italic><tp:taxon-name><tp:taxon-name-part taxon-name-part-type="genus">Asthenopus</tp:taxon-name-part> <tp:taxon-name-part taxon-name-part-type="species">angelae</tp:taxon-name-part></tp:taxon-name></italic> (from Argentina) FW &amp; HW. <italic><tp:taxon-name><tp:taxon-name-part taxon-name-part-type="genus">Ephoron</tp:taxon-name-part></tp:taxon-name></italic> sp.: <bold>L</bold> male HW (x.i. =  extra intercalary). Stereomicroscope photographs (except <bold>L</bold> line drawing).</p></caption><graphic xmlns:xlink="http://www.w3.org/1999/xlink" xlink:href="zookeys-478-045-g016.jpg" position="float" orientation="portrait" xlink:type="simple" id="oo_37687.jpg"/></fig><fig id="F17" position="float" orientation="portrait"><label>Figure 17.</label><caption><p><italic><tp:taxon-name><tp:taxon-name-part taxon-name-part-type="genus">Asthenopus</tp:taxon-name-part></tp:taxon-name></italic>, general ventral view of male genitalia and detail of penes. <bold>A–B</bold> <italic><tp:taxon-name><tp:taxon-name-part taxon-name-part-type="genus">Asthenopus</tp:taxon-name-part> <tp:taxon-name-part taxon-name-part-type="species">curtus</tp:taxon-name-part></tp:taxon-name></italic> <bold>C</bold> <italic><tp:taxon-name><tp:taxon-name-part taxon-name-part-type="genus">Asthenopus</tp:taxon-name-part> <tp:taxon-name-part taxon-name-part-type="species">hubbardi</tp:taxon-name-part></tp:taxon-name></italic> <bold>D</bold> <italic><tp:taxon-name><tp:taxon-name-part taxon-name-part-type="genus">Asthenopus</tp:taxon-name-part> <tp:taxon-name-part taxon-name-part-type="species">angelae</tp:taxon-name-part></tp:taxon-name></italic> <bold>E–F</bold> <italic><tp:taxon-name><tp:taxon-name-part taxon-name-part-type="genus">Asthenopus</tp:taxon-name-part> <tp:taxon-name-part taxon-name-part-type="species">guarani</tp:taxon-name-part></tp:taxon-name></italic> <bold>G</bold> <italic><tp:taxon-name><tp:taxon-name-part taxon-name-part-type="genus">Asthenopus</tp:taxon-name-part> <tp:taxon-name-part taxon-name-part-type="species">magnus</tp:taxon-name-part></tp:taxon-name></italic>. Light microscope photographs.</p></caption><graphic xmlns:xlink="http://www.w3.org/1999/xlink" xlink:href="zookeys-478-045-g017.jpg" position="float" orientation="portrait" xlink:type="simple" id="oo_37688.jpg"/></fig><fig id="F18" position="float" orientation="portrait"><label>Figure 18.</label><caption><p><italic><tp:taxon-name><tp:taxon-name-part taxon-name-part-type="genus">Asthenopus</tp:taxon-name-part></tp:taxon-name></italic>, SEM photographs. Eggs: <bold>A</bold> <italic><tp:taxon-name><tp:taxon-name-part taxon-name-part-type="genus">Asthenopus</tp:taxon-name-part> <tp:taxon-name-part taxon-name-part-type="species">curtus</tp:taxon-name-part></tp:taxon-name></italic> (egg extracted from mature nymph), <bold>B</bold> <italic><tp:taxon-name><tp:taxon-name-part taxon-name-part-type="genus">Asthenopus</tp:taxon-name-part> <tp:taxon-name-part taxon-name-part-type="species">angelae</tp:taxon-name-part></tp:taxon-name></italic> (egg extracted from mature nymph) <bold>C</bold> <tp:taxon-name><tp:taxon-name-part taxon-name-part-type="genus">Asthenopus</tp:taxon-name-part> <tp:taxon-name-part taxon-name-part-type="uncertainty-rank">cf.</tp:taxon-name-part> <tp:taxon-name-part taxon-name-part-type="species">guarani</tp:taxon-name-part></tp:taxon-name> <bold>D</bold> <italic><tp:taxon-name><tp:taxon-name-part taxon-name-part-type="genus">Asthenopus</tp:taxon-name-part> <tp:taxon-name-part taxon-name-part-type="species">hubbardi</tp:taxon-name-part></tp:taxon-name></italic>, <bold>E</bold> <italic><tp:taxon-name><tp:taxon-name-part taxon-name-part-type="genus">Asthenopus</tp:taxon-name-part> <tp:taxon-name-part taxon-name-part-type="species">magnus</tp:taxon-name-part></tp:taxon-name></italic>. Female abdominal sternum VIII: <bold>F</bold> <italic><tp:taxon-name><tp:taxon-name-part taxon-name-part-type="genus">Asthenopus</tp:taxon-name-part> <tp:taxon-name-part taxon-name-part-type="species">magnus</tp:taxon-name-part></tp:taxon-name></italic> <bold>G</bold> <italic><tp:taxon-name><tp:taxon-name-part taxon-name-part-type="genus">Asthenopus</tp:taxon-name-part> <tp:taxon-name-part taxon-name-part-type="species">curtus</tp:taxon-name-part></tp:taxon-name></italic> <bold>H</bold> <italic><tp:taxon-name><tp:taxon-name-part taxon-name-part-type="genus">Asthenopus</tp:taxon-name-part> <tp:taxon-name-part taxon-name-part-type="species">hubbardi</tp:taxon-name-part></tp:taxon-name></italic>.</p></caption><graphic xmlns:xlink="http://www.w3.org/1999/xlink" xlink:href="zookeys-478-045-g018.jpg" position="float" orientation="portrait" xlink:type="simple" id="oo_37689.jpg"/></fig></tp:treatment-sec><ref-list><ref id="B9"><mixed-citation xmlns:xlink="http://www.w3.org/1999/xlink" xlink:type="simple"><person-group><name name-style="western"><surname>De-Souza</surname><given-names>MR</given-names></name><name name-style="western"><surname>Molineri</surname><given-names>C</given-names></name></person-group> (<year>2012</year>) <article-title>The adults and nymphs of Asthenopus angelae new species (<tp:taxon-name><tp:taxon-name-part taxon-name-part-type="order">Ephemeroptera</tp:taxon-name-part></tp:taxon-name>: <tp:taxon-name><tp:taxon-name-part taxon-name-part-type="family">Polymitarcyidae</tp:taxon-name-part></tp:taxon-name>) from Argentina, Bolivia, Brazil and Colombia.</article-title><source>Zootaxa</source><volume>3399</volume>: <fpage>45</fpage>–<lpage>52</lpage>.</mixed-citation></ref></ref-list></tp:taxon-treatment>
